# Supplementary material for: DrugTar improves druggability prediction by integrating large language models and gene ontologies
Source: Bioinformatics. 2025 Jun 24;41(7):btaf360. doi: 10.1093/bioinformatics/btaf360 (PMC12312791; doi:10.1093/bioinformatics/btaf360)
Supplement: btaf360_Supplementary_Data [file btaf360_supplementary_data.zip]

Archive with 3 entries (2 files):
- btaf360_Supplementary_Data/
- btaf360_Supplementary_Data/Supplementary Methods & Figures.docx
- btaf360_Supplementary_Data/Supplementary Tables.xlsx
