# Supplementary material for: DrugTar improves druggability prediction by integrating large language models and gene ontologies
Source: Bioinformatics. 2025 Jun 24;41(7):btaf360. doi: 10.1093/bioinformatics/btaf360 (PMC12312791; doi:10.1093/bioinformatics/btaf360)
Supplement: btaf360_Supplementary_Data [file btaf360_supplementary_data.zip › btaf360_Supplementary_Data/Supplementary Tables.xlsx]

## Sheet: Table of Contents
Supplementary Tables: DrugTar Improves Druggability Prediction by Integrating Large Language Models and Gene Ontologies
Table	Legend
Supplementary Table 1	Specification of the curated datasets.
Supplementary Table 2	Protein IDs with selected PDB file names and chains, and druggability labels in the ProTar-I dataset.
Supplementary Table 3	Protein IDs with druggability labels in the ProTar-II dataset.
Supplementary Table 4	Protein IDs with druggability labels in the ProTar-II-Ind dataset.
Supplementary Table 5	The classification performance measures used in this study.
Supplementary Table 6	The performance assessment of the implemented methods on different datasets.
Supplementary Table 7	Evidence for top-10 novel prediction of DrugTar.
Supplementary Table 8	The 10 lowest-scoring proteins predicted by DrugTar were selected for comparison.
Supplementary Table 9	Five random sets of 10 proteins were selected as a baseline for comparison.

## Sheet: Supplementary Table 1
Supplementary Table 1 - Specification of the curated datasets.
Dataset	DT number	Non-DT number	Description
ProTar-I	1124	1124	The PDB files for the proteins were obtained from the RCSB PDB database and refined. This dataset includes both the atomic coordinates in the three-dimensional structure of the proteins and the sequence information.
ProTar-II	2034	2034	The FASTA files representing protein sequences were extracted from the UniProt database. This dataset was utilized for training and evaluation using a 10-fold cross-validation method.
ProTar-II-Ind	225	225	The FASTA files representing protein sequences were extracted from the UniProt database. This independent set, containing proteins not included in the ProTar-II dataset, was used as an external test set for hold-out validation to evaluate model generalization. We set an 80% identity threshold for clustering the sequences using CD-HIT, ensuring no sequences with more than 20% identity overlap betw…

## Sheet: Supplementary Table 2
Supplementary Table 2 - Protein IDs with selected PDB file names and chains, and druggability labels in the ProTar-I dataset.
Row	Protein ID	PDB file Name	Chain	Label
1	O00141	2r5t	A	1
2	O00180	3ukm	A	1
3	O00204	1q1q	A	1
4	O00206	4g8a	A	1
5	O00217	5xtb	B	1
6	O00238	3mdy	A	1
7	O00244	3iwl	A	1
8	O00264	4x8y	A	1
9	O00299	4k0n	A	1
10	O00329	6g6w	A	1
11	O00408	3ibj	A	1
12	O00483	5z62	N	1
13	O00764	2yxt	A	1
14	O14521	8gs8	D	1
15	O14556	3h9e	O	1
16	O14561	7of0	W	1
17	O14618	6fp6	B	1
18	O14649	6rv3	A	1
19	O14717	1g55	A	1
20	O14732	2czh	A	1
21	O14746	7qxa	A	1
22	O14757	3tki	A	1
23	O14764	7qn5	E	1
24	O14832	2a1x	A	1
25	O14842	8eit	R	1
26	O14920	4kik	A	1
27	O14939	6ohm	A	1
28	O14958	6owv	A	1
29	O15111	5ebz	A	1
30	O15217	3ik7	A	1
31	O15239	5xtc	S	1
32	O15264	8x23	A	1
33	O15269	7k0k	A	1
34	O15270	7k0k	B	1
35	O15342	6wlw	S	1
36	O15379	4a69	A	1
37	O15382	5mpr	A	1
38	O15392	2qfa	A	1
39	O15393	7meq	A	1
40	O15399	7yff	B	1
41	O15496	6g5j	A	1
42	O15540	6l9o	A	1
43	O15554	6cnm	A	1
44	O43175	6rj3	A	1
45	O43181	5xtb	L	1
46	O43193	8ibv	R	1
47	O43252	1x6v	A	1
48	O43293	3bhy	A	1
49	O43353	8aza	A	1
50	O43570	5msa	A	1
51	O43613	6tq9	A	1
52	O43614	7sqo	R	1
53	O43617	3kxc	A	1
54	O43676	5xtc	Z	1
55	O43678	5xtb	F	1
56	O43708	1fw1	A	1
57	O43741	6b2e	B	1
58	O43776	8tc8	A	1
59	O43837	8grd	B	1
60	O60218	1zua	X	1
61	O60568	6fxm	A	1
62	O60603	6nig	A	1
63	O60669	7bp3	A	1
64	O60701	5vr8	A	1
65	O60760	7jr8	A	1
66	O60894	7tyf	E	1
67	O60895	7tyx	E	1
68	O60896	8f0k	E	1
69	O60931	8dkx	P	1
70	O60939	7w9k	C	1
71	O75015	1e4j	A	1
72	O75251	5xtb	C	1
73	O75306	5xtd	Q	1
74	O75311	5tin	A	1
75	O75340	2zn8	A	1
76	O75348	6wlz	K	1
77	O75380	5xtb	T	1
78	O75390	5uzq	A	1
79	O75469	6tfi	A	1
80	O75489	5xtb	P	1
81	O75636	2j5z	A	1
82	O75715	2i3y	A	1
83	O75716	2buj	A	1
84	O75762	6v9v	A	1
85	O75874	6bkx	A	1
86	O75880	2ggt	A	1
87	O75897	2gwh	A	1
88	O75899	6w2x	B	1
89	O75914	6fd3	A	1
90	O75936	4c5w	A	1
91	O76083	4y86	A	1
92	O94760	7ulx	A	1
93	O94768	6qf4	A	1
94	O94788	4x2q	A	1
95	O94925	8gwr	A	1
96	O95069	4twk	A	1
97	O95167	5xtc	U	1
98	O95178	5xtc	Y	1
99	O95182	5xtb	I	1
100	O95342	8pmj	A	1
101	O95363	3cmq	A	1
102	O95470	4q6r	A	1
103	O95477	7tbw	A	1
104	O95479	8em2	A	1
105	O95749	6r4v	A	1
106	O95750	2p23	A	1
107	O95831	5kvi	A	1
108	O95838	7d68	R	1
109	O96007	5mpo	C	1
110	O96017	3i6w	A	1
111	P00325	1u3u	A	1
112	P00326	1u3w	A	1
113	P00338	5w8j	A	1
114	P00352	7jws	A	1
115	P00367	8sk8	A	1
116	P00374	4m6j	A	1
117	P00387	1umk	A	1
118	P00390	2aaq	A	1
119	P00395	5z62	A	1
120	P00403	5z62	B	1
121	P00414	5z62	C	1
122	P00439	6hpo	A	1
123	P00441	8ccx	A	1
124	P00450	4enz	A	1
125	P00451	7kwo	A	1
126	P00480	1oth	A	1
127	P00488	4kty	A	1
128	P00491	4ear	A	1
129	P00492	5hia	A	1
130	P00505	8skr	A	1
131	P00533	7syd	A	1
132	P00558	2wzd	A	1
133	P00709	1hml	A	1
134	P00734	5edm	A	1
135	P00738	4wjg	2	1
136	P00740	5jb9	S	1
137	P00747	4dur	A	1
138	P00749	7zrr	A	1
139	P00751	7jtn	A	1
140	P00797	4amt	A	1
141	P00813	7rtg	A	1
142	P00915	7q0d	A	1
143	P00918	3k34	A	1
144	P00966	2nz2	A	1
145	P01008	2gd4	C	1
146	P01009	6hx4	A	1
147	P01011	3dlw	A	1
148	P01019	5m3y	A	1
149	P01023	7o7q	A	1
150	P01024	8oq3	A	1
151	P01116	7rov	A	1
152	P01137	5vqp	A	1
153	P01374	1tnr	A	1
154	P01375	5yoy	A	1
155	P01579	3bes	L	1
156	P01583	5uc6	A	1
157	P01584	5r8q	A	1
158	P01591	6lx3	J	1
159	P01619	4ob5	L	1
160	P01709	4unu	A	1
161	P01857	1hzh	H	1
162	P01859	4haf	A	1
163	P01876	8skv	A	1
164	P01889	6at5	A	1
165	P01903	6cpl	A	1
166	P01911	4x5w	B	1
167	P02144	3rgk	A	1
168	P02647	1av1	A	1
169	P02675	3ghg	B	1
170	P02679	3ghg	C	1
171	P02689	6s2m	A	1
172	P02743	4avs	A	1
173	P02745	5hkj	A	1
174	P02746	5hkj	A	1
175	P02747	2wnv	C	1
176	P02749	6v06	A	1
177	P02750	8h24	A	1
178	P02753	6qba	A	1
179	P02763	3kq0	A	1
180	P02766	8w45	A	1
181	P02774	1kxp	D	1
182	P02775	1f9p	A	1
183	P02776	1f9q	A	1
184	P02786	7zqs	B	1
185	P02787	3v83	A	1
186	P02788	1cb6	A	1
187	P02792	5lg8	A	1
188	P02794	7a6a	1	1
189	P03951	6i58	A	1
190	P03952	6o1g	A	1
191	P04040	7p8w	A	1
192	P04054	3elo	A	1
193	P04062	6t13	A	1
194	P04075	6xml	A	1
195	P04179	8sks	A	1
196	P04181	2oat	A	1
197	P04234	8es8	D	1
198	P04271	5d7f	A	1
199	P04406	6ynd	A	1
200	P04439	7qpd	M	1
201	P04637	8r1f	C	1
202	P04746	5u3a	A	1
203	P04792	6dv5	A	1
204	P04818	3gh0	A	1
205	P04839	8wej	B	1
206	P05089	2aeb	A	1
207	P05090	2hzq	A	1
208	P05091	5l13	A	1
209	P05093	6wr1	A	1
210	P05108	3n9y	A	1
211	P05109	4ggf	A	1
212	P05112	2d48	A	1
213	P05113	3qt2	C	1
214	P05120	2arr	A	1
215	P05121	1c5g	A	1
216	P05154	2ol2	A	1
217	P05155	7akv	A	1
218	P05156	2xrc	A	1
219	P05164	6bmt	A	1
220	P05165	7ybu	A	1
221	P05166	7ybu	C	1
222	P05177	2hi4	A	1
223	P05181	3e6i	A	1
224	P05230	3ojm	A	1
225	P05231	8qy5	B	1
226	P05452	1htn	A	1
227	P05543	4x30	A	1
228	P05546	1jmo	A	1
229	P05556	7nwl	B	1
230	P06126	5j1a	A	1
231	P06213	7pg2	A	1
232	P06239	6pdj	A	1
233	P06280	3hg3	A	1
234	P06396	3ffn	A	1
235	P06493	6gu2	A	1
236	P06702	4ggf	C	1
237	P06703	1k8u	A	1
238	P06727	3s84	A	1
239	P06729	1hnf	A	1
240	P06732	1i0e	A	1
241	P06733	2psn	A	1
242	P06744	1jiq	A	1
243	P06746	4kli	A	1
244	P06756	6uja	A	1
245	P06858	6oau	A	1
246	P06870	1spj	A	1
247	P07098	1hlg	A	1
248	P07101	6zvp	A	1
249	P07195	7dbj	A	1
250	P07203	2f8a	A	1
251	P07237	8eoj	A	1
252	P07288	2zch	P	1
253	P07327	1u3t	A	1
254	P07355	1w7b	A	1
255	P07437	7ttt	A	1
256	P07451	3uyq	A	1
257	P07477	8h3s	C	1
258	P07550	2r4r	A	1
259	P07686	3lmy	A	1
260	P07711	8gx2	A	1
261	P07737	6nbe	P	1
262	P07741	4x45	A	1
263	P07864	7epm	A	1
264	P07900	7krj	A	1
265	P07948	3a4o	X	1
266	P07949	6q2o	E	1
267	P07998	1dza	A	1
268	P08069	6jk8	A	1
269	P08100	5w0p	A	1
270	P08172	4mqs	A	1
271	P08173	7trp	R	1
272	P08174	8b8r	E	1
273	P08183	7a69	A	1
274	P08185	4c41	A	1
275	P08243	6gq3	A	1
276	P08246	7cbk	B	1
277	P08253	1ck7	A	1
278	P08263	8bhc	A	1
279	P08294	2jlp	A	1
280	P08319	3cos	A	1
281	P08473	6suk	A	1
282	P08559	2ozl	A	1
283	P08588	7bvq	A	1
284	P08620	1ijt	A	1
285	P08631	1ad5	A	1
286	P08637	5d6d	C	1
287	P08648	7nwl	A	1
288	P08684	5vcc	A	1
289	P08686	4y8w	A	1
290	P08700	5uwc	I	1
291	P08709	5pag	B	1
292	P08758	1avh	A	1
293	P08908	8w8b	R	1
294	P08913	7ej8	R	1
295	P09172	4zel	A	1
296	P09210	2vct	A	1
297	P09211	2a2r	A	1
298	P09382	4q27	A	1
299	P09417	1hdr	A	1
300	P09455	8gd2	B	1
301	P09466	4r0b	A	1
302	P09467	7wjv	A	1
303	P09488	7beu	A	1
304	P09493	8efh	O	1
305	P09525	2zoc	A	1
306	P09601	6eha	A	1
307	P09622	6i4r	A	1
308	P09669	5z62	I	1
309	P09693	8es8	G	1
310	P09758	7e5n	A	1
311	P09769	7uy0	A	1
312	P09871	4j1y	A	1
313	P09884	8qj7	A	1
314	P09917	7ttk	A	1
315	P09960	3fun	A	1
316	P0CG04	2fb4	L	1
317	P0CG29	4mpf	A	1
318	P0CG30	4mpg	A	1
319	P0DP24	5nin	A	1
320	P0DP25	5j03	B	1
321	P10109	3p1m	A	1
322	P10176	8d4t	M	1
323	P10253	5kzw	A	1
324	P10276	3a9e	B	1
325	P10415	5vau	A	1
326	P10606	5z62	F	1
327	P10632	1pq2	A	1
328	P10635	3tbg	A	1
329	P10768	3fcx	A	1
330	P10809	8g7l	A	1
331	P10826	5uan	B	1
332	P10828	7wmh	A	1
333	P10909	7zet	A	1
334	P11021	6asy	A	1
335	P11142	4h5r	A	1
336	P11166	6tha	A	1
337	P11177	1ni4	B	1
338	P11216	5iko	A	1
339	P11217	1z8d	A	1
340	P11229	6oij	R	1
341	P11309	1xws	A	1
342	P11310	8sgp	A	1
343	P11387	1k4t	A	1
344	P11473	1ie9	A	1
345	P11498	7wte	A	1
346	P11511	3s79	A	1
347	P11712	1r9o	A	1
348	P11766	1mc5	A	1
349	P11802	2w96	B	1
350	P11836	6vja	C	1
351	P11926	2oo0	A	1
352	P12004	1u7b	A	1
353	P12104	3akm	A	1
354	P12259	8tn9	A	1
355	P12268	8foz	A	1
356	P12277	3b6r	A	1
357	P12314	4w4o	C	1
358	P12318	1fcg	A	1
359	P12319	1f2q	A	1
360	P12429	1aii	A	1
361	P12532	1qk1	A	1
362	P12724	4x08	A	1
363	P12931	2h8h	A	1
364	P13073	5z62	D	1
365	P13498	8wej	A	1
366	P13500	7so0	B	1
367	P13569	7svd	A	1
368	P13612	3v4v	A	1
369	P13631	6fx0	A	1
370	P13637	8d3v	A	1
371	P13693	5o9m	A	1
372	P13716	1pv8	A	1
373	P13726	4ylq	T	1
374	P13727	7y5n	A	1
375	P13866	7sla	A	1
376	P13995	5tc4	A	1
377	P14061	6mne	A	1
378	P14207	4kmy	A	1
379	P14324	4nua	A	1
380	P14416	7jvr	R	1
381	P14550	2alr	A	1
382	P14555	3u8i	A	1
383	P14618	3gr4	A	1
384	P14735	2wk3	A	1
385	P14778	4gaf	B	1
386	P14780	1l6j	A	1
387	P14854	5z62	H	1
388	P14867	7qne	A	1
389	P14868	4j15	A	1
390	P14902	4u72	A	1
391	P14920	7u9u	A	1
392	P14923	3ifq	A	1
393	P15086	1kwm	A	1
394	P15104	8dnu	A	1
395	P15144	5lhd	A	1
396	P15153	1ds6	A	1
397	P15169	2nsm	A	1
398	P15291	6fwt	A	1
399	P15309	1nd6	A	1
400	P15328	5izq	A	1
401	P15428	8fd8	A	1
402	P15531	8oov	A	1
403	P15538	7e7f	A	1
404	P15559	5fuq	A	1
405	P15814	2h32	B	1
406	P15954	5z62	L	1
407	P16083	4fgl	A	1
408	P16152	1wma	A	1
409	P16219	8sgs	A	1
410	P16233	1lpb	B	1
411	P16278	3thd	A	1
412	P16410	3osk	A	1
413	P16422	4mzv	A	1
414	P16435	3qe2	A	1
415	P16444	1itu	A	1
416	P16455	1eh6	A	1
417	P16473	7xw6	R	1
418	P16615	6lly	A	1
419	P17050	4do4	A	1
420	P17174	3wzf	A	1
421	P17181	3se4	A	1
422	P17342	1yk0	A	1
423	P17405	5i81	A	1
424	P17516	2fvl	A	1
425	P17540	4z9m	A	1
426	P17568	5xtd	V	1
427	P17612	3ovv	A	1
428	P17707	1jl0	A	1
429	P17735	3dyd	A	1
430	P17752	5l01	A	1
431	P17787	8st4	B	1
432	P17812	7mgz	F	1
433	P17900	2ag4	A	1
434	P17931	6fof	A	1
435	P17936	7wrq	B	1
436	P18089	6k42	R	1
437	P18283	2he3	A	1
438	P18507	7qne	C	1
439	P18669	7xb9	B	1
440	P18858	7qnz	A	1
441	P19099	6xz9	A	1
442	P19113	4e1o	A	1
443	P19404	5xtb	O	1
444	P19440	4gdx	A	1
445	P19634	7dsx	A	1
446	P19652	3apu	A	1
447	P19784	6tgu	A	1
448	P19793	3dzy	A	1
449	P19801	3hi7	A	1
450	P19827	6fpz	A	1
451	P19835	1f6w	A	1
452	P19971	2j0f	A	1
453	P20020	6a69	A	1
454	P20061	4kki	A	1
455	P20132	4h27	A	1
456	P20138	7aw6	A	1
457	P20618	8bzl	L	1
458	P20674	5z62	E	1
459	P20702	5es4	A	1
460	P20711	3rch	A	1
461	P20813	5ufg	A	1
462	P20815	5veu	A	1
463	P20839	1jcn	A	1
464	P21266	3gtu	B	1
465	P21281	6wlz	D	1
466	P21283	6wm2	O	1
467	P21397	2bxr	A	1
468	P21453	7vif	F	1
469	P21462	7vfx	R	1
470	P21549	5luc	A	1
471	P21554	8ghv	D	1
472	P21589	7qgm	A	1
473	P21695	6e8y	A	1
474	P21728	7jvp	R	1
475	P21730	8hk5	A	1
476	P21796	6g6u	A	1
477	P21917	5wiu	A	1
478	P21918	8irv	R	1
479	P21964	4pyi	A	1
480	P21980	2q3z	A	1
481	P22001	7ssx	A	1
482	P22033	8dyl	B	1
483	P22234	6yb8	A	1
484	P22303	1f8u	A	1
485	P22352	2r37	A	1
486	P22557	6hrh	A	1
487	P22626	5wwg	A	1
488	P22748	3fw3	A	1
489	P22830	7ctc	A	1
490	P22888	7fih	R	1
491	P23141	8eor	A	1
492	P23219	6y3c	A	1
493	P23258	3cb2	A	1
494	P23280	3fe4	A	1
495	P23297	5k89	A	1
496	P23368	1qr6	A	1
497	P23378	6i35	A	1
498	P23381	5ujj	A	1
499	P23416	5bkf	A	1
500	P23469	2jjd	A	1
501	P23526	1li4	A	1
502	P23528	5l6w	C	1
503	P23921	3hnc	A	1
504	P23945	8i2h	A	1
505	P24046	8oq7	A	1
506	P24311	5z62	K	1
507	P24385	2w96	A	1
508	P24462	7mk8	A	1
509	P24530	8iy5	R	1
510	P24666	5jnt	A	1
511	P24752	2ib8	A	1
512	P24941	6q4g	A	1
513	P25021	7ul3	A	1
514	P25024	8ic0	A	1
515	P25101	8hcq	R	1
516	P25103	8u26	R	1
517	P25116	3vw7	A	1
518	P25311	1t7v	A	1
519	P25774	2c0y	A	1
520	P25815	1j55	A	1
521	P26440	8sgr	A	1
522	P26447	4cfr	A	1
523	P26639	4hwt	A	1
524	P26951	5uwc	G	1
525	P27169	1v04	A	1
526	P27338	1s3e	A	1
527	P27361	4qtb	A	1
528	P27449	6wlw	1	1
529	P27487	2qt9	A	1
530	P27707	1p5z	B	1
531	P27797	8tzo	C	1
532	P28062	6e5b	K	1
533	P28065	6e5b	N	1
534	P28074	8bzl	K	1
535	P28161	2c4j	A	1
536	P28222	6g79	S	1
537	P28223	6wha	A	1
538	P28329	2fy2	A	1
539	P28331	5xtb	M	1
540	P28335	8dpf	A	1
541	P28472	7qn5	B	1
542	P28482	8aoj	A	1
543	P28676	1k94	A	1
544	P28845	4bb5	A	1
545	P28907	3f6y	A	1
546	P29034	4duq	A	1
547	P29218	6giu	A	1
548	P29274	2ydv	A	1
549	P29275	8hdo	R	1
550	P29350	3ps5	A	1
551	P29372	7xfh	K	1
552	P29401	4kxv	A	1
553	P29460	5mxa	A	1
554	P29466	3e4c	A	1
555	P29508	4zk3	A	1
556	P29622	6f02	A	1
557	P29972	7uze	A	1
558	P29973	7lft	A	1
559	P30038	4oe5	A	1
560	P30041	1prx	A	1
561	P30043	5ooh	A	1
562	P30044	3mng	A	1
563	P30084	2hw5	A	1
564	P30085	1tev	A	1
565	P30086	1beh	A	1
566	P30101	7qng	B	1
567	P30405	4o8h	A	1
568	P30411	7f6i	A	1
569	P30518	7dw9	R	1
570	P30519	2q32	A	1
571	P30520	2v40	A	1
572	P30531	7y7v	A	1
573	P30542	7ld3	R	1
574	P30556	6os2	A	1
575	P30559	7ryc	O	1
576	P30613	7qdn	A	1
577	P30626	4usl	A	1
578	P30711	2c3n	A	1
579	P30837	7mjd	A	1
580	P30838	3sza	A	1
581	P30874	7wig	R	1
582	P30926	6pv7	B	1
583	P30939	7exd	R	1
584	P30968	7br3	A	1
585	P30988	6niy	R	1
586	P31025	1xki	A	1
587	P31040	8gs8	A	1
588	P31151	4aqj	A	1
589	P31153	7rwg	A	1
590	P31213	7bw1	A	1
591	P31327	6uel	A	1
592	P31350	2uw2	A	1
593	P31391	7xmt	R	1
594	P31415	8f48	A	1
595	P31639	8hez	A	1
596	P31644	8bhg	A	1
597	P31645	6vrh	A	1
598	P31749	7nh5	A	1
599	P31751	8q61	A	1
600	P31785	5m5e	C	1
601	P31937	2i9p	A	1
602	P31939	1pkx	A	1
603	P31946	5n10	A	1
604	P31948	7kw7	E	1
605	P31994	5occ	A	1
606	P32119	5ijt	A	1
607	P32238	7ezm	D	1
608	P32239	7xow	R	1
609	P32245	7piu	R	1
610	P32297	6pv7	A	1
611	P32320	1mq0	A	1
612	P32322	2ger	A	1
613	P32418	8sgj	A	1
614	P32754	5ec3	A	1
615	P32929	3elp	A	1
616	P33032	8iod	R	1
617	P33261	4gqs	A	1
618	P33681	1i8l	A	1
619	P34896	6m5w	A	1
620	P34897	6qvl	A	1
621	P34969	7xtc	R	1
622	P34972	8gur	R	1
623	P34981	7xw9	R	1
624	P34998	6p9x	R	1
625	P35219	2w2j	A	1
626	P35222	2z6h	A	1
627	P35225	3lb6	A	1
628	P35348	8hn1	A	1
629	P35354	5f1a	A	1
630	P35367	7dfl	R	1
631	P35372	8f7q	M	1
632	P35408	8gcp	R	1
633	P35462	7cmv	R	1
634	P35498	7dtd	A	1
635	P35499	6agf	A	1
636	P35520	4coo	A	1
637	P35610	6p2j	A	1
638	P35754	4rqr	A	1
639	P35858	7wrq	A	1
640	P36507	1s9i	A	1
641	P36543	6wlz	H	1
642	P36544	7ekp	A	1
643	P36897	1b6c	B	1
644	P36955	1imv	A	1
645	P37088	6wth	A	1
646	P37173	5qin	A	1
647	P37231	3dzy	D	1
648	P37840	8bqv	A	1
649	P38484	5eh1	A	1
650	P38606	6wlz	A	1
651	P39748	6tnz	H	1
652	P39900	3ba0	A	1
653	P40238	8g04	B	1
654	P40259	7xq8	B	1
655	P40261	2iip	A	1
656	P40306	6e5b	H	1
657	P40394	1d1t	A	1
658	P40925	7rm9	A	1
659	P40926	2dfd	A	1
660	P40933	2z3q	A	1
661	P40939	5zqz	A	1
662	P41143	8f7s	D	1
663	P41145	8f7w	R	1
664	P41146	8f7x	R	1
665	P41180	7dtv	A	1
666	P41222	4orr	A	1
667	P41235	4iqr	A	1
668	P41238	6x91	A	1
669	P41240	1byg	A	1
670	P41250	2zt5	A	1
671	P41594	8tao	A	1
672	P41595	7srs	R	1
673	P41743	1zrz	A	1
674	P41968	8ioc	R	1
675	P42330	1s1p	A	1
676	P42336	4jps	A	1
677	P42345	8era	A	1
678	P42574	5ibp	A	1
679	P42765	4c2j	A	1
680	P42858	6x9o	A	1
681	P43003	7npw	A	1
682	P43004	7vr7	A	1
683	P43005	8cua	A	1
684	P43088	8iuk	R	1
685	P43115	8gdc	R	1
686	P43116	7cx2	R	1
687	P43155	1nm8	A	1
688	P43166	8q3u	A	1
689	P43220	7rtb	R	1
690	P43403	2ozo	A	1
691	P43405	4fl3	A	1
692	P43487	1k5d	B	1
693	P43652	6fak	A	1
694	P43681	8st0	A	1
695	P45381	4mxu	A	1
696	P45954	2jif	A	1
697	P45983	2xs0	A	1
698	P45984	8elc	A	1
699	P45985	3aln	A	1
700	P46059	7pmx	A	1
701	P46597	4a6d	A	1
702	P46663	7eib	A	1
703	P46736	6r8f	A	1
704	P47712	1cjy	A	1
705	P47775	7y3g	R	1
706	P47870	6x3t	A	1
707	P47871	6whc	R	1
708	P47872	6wzg	R	1
709	P47895	7qk8	A	1
710	P47898	7x5h	R	1
711	P47900	7xxh	R	1
712	P47989	2e1q	A	1
713	P48039	7vgy	A	1
714	P48061	4uai	A	1
715	P48163	7x11	A	1
716	P48167	8dn4	E	1
717	P48169	7qn5	A	1
718	P48357	8ave	B	1
719	P48547	7pqt	A	1
720	P48637	2hgs	A	1
721	P48728	1wsr	A	1
722	P48729	6gzd	A	1
723	P48735	5i96	A	1
724	P48736	7mez	A	1
725	P48764	7x2u	A	1
726	P49019	8ihj	R	1
727	P49146	7yon	R	1
728	P49189	6qap	A	1
729	P49190	7f16	R	1
730	P49286	7vh0	A	1
731	P49354	2h6f	A	1
732	P49356	2h6f	B	1
733	P49368	7nvl	G	1
734	P49419	6o4c	A	1
735	P49448	6g2u	A	1
736	P49642	4mhq	A	1
737	P49674	4hni	A	1
738	P49721	5le5	J	1
739	P49759	6khd	A	1
740	P49760	6khe	A	1
741	P49761	6khf	A	1
742	P49773	6j64	A	1
743	P49821	5xtb	A	1
744	P49840	7sxf	A	1
745	P49841	1j1b	A	1
746	P49888	1g3m	A	1
747	P49915	2vxo	A	1
748	P49916	3l2p	A	1
749	P50052	6jod	A	1
750	P50135	2aot	A	1
751	P50213	7ce3	A	1
752	P50406	8jlz	R	1
753	P50440	1jdw	A	1
754	P50453	8h4x	A	1
755	P50579	1b6a	A	1
756	P50613	8orm	J	1
757	P50750	4ec9	A	1
758	P50897	3gro	A	1
759	P51161	5l8i	A	1
760	P51168	6wth	B	1
761	P51170	6wth	C	1
762	P51553	6l59	B	1
763	P51580	2bzg	A	1
764	P51648	4qgk	A	1
765	P51649	2w8n	A	1
766	P51681	7o7f	C	1
767	P51692	6mbz	A	1
768	P51788	8ta3	A	1
769	P51857	3buv	A	1
770	P52209	2jkv	A	1
771	P52564	3vn9	A	1
772	P52895	4jtr	A	1
773	P53004	2h63	A	1
774	P53396	7rig	A	1
775	P53778	1cm8	A	1
776	P53779	7ksi	A	1
777	P53985	7cko	A	1
778	P54284	8we6	C	1
779	P54289	7vfs	B	1
780	P54368	5bwa	B	1
781	P54577	1n3l	A	1
782	P54619	5iso	E	1
783	P54646	5iso	A	1
784	P54687	7nwa	A	1
785	P54764	4bk4	A	1
786	P54802	4xwh	A	1
787	P54886	2h5g	A	1
788	P55011	7n3n	A	1
789	P55055	4nqa	B	1
790	P55157	8eoj	B	1
791	P55211	2ar9	A	1
792	P55263	4o1l	A	1
793	P55786	8sw0	A	1
794	P55789	3tk0	A	1
795	P55899	6fgb	A	1
796	P56282	5vbn	A	1
797	P56373	5svk	A	1
798	P56556	5xtb	E	1
799	P56696	7byl	A	1
800	P59768	8f0k	G	1
801	P60174	7rde	A	1
802	P60568	5m5e	D	1
803	P60842	3eiq	A	1
804	P61024	1buh	B	1
805	P61073	3oe6	A	1
806	P61421	6wlw	Q	1
807	P61626	1c7p	A	1
808	P61769	6at5	B	1
809	P62166	6qi4	B	1
810	P62316	4f7u	B	1
811	P62745	2fv8	A	1
812	P62807	7r5r	D	1
813	P62937	4n1m	A	1
814	P62942	8x6p	A	1
815	P62993	8dgo	A	1
816	P63000	1i4d	D	1
817	P63098	4f0z	B	1
818	P63252	7zdz	A	1
819	P63261	7nvm	K	1
820	P63316	4y99	A	1
821	P67775	4i5l	C	1
822	P68400	6tls	A	1
823	P68871	1dxt	B	1
824	P69905	1bab	A	1
825	P78330	1nnl	A	1
826	P78348	7rnn	D	1
827	P78356	1bo1	A	1
828	P78417	5yvn	A	1
829	P78527	7z87	A	1
830	P79483	3c5j	B	1
831	P80075	7s5a	A	1
832	P80511	2wcb	A	1
833	P84077	8sdw	A	1
834	P98194	7yag	A	1
835	P99999	5ty3	A	1
836	Q00266	6sw5	A	1
837	Q00532	4agu	A	1
838	Q00534	1blx	A	1
839	Q00535	3o0g	A	1
840	Q00536	5g6v	A	1
841	Q00796	1pl8	A	1
842	Q00975	7vfs	A	1
843	Q01064	4npw	A	1
844	Q01118	7tj9	A	1
845	Q01344	3qt2	A	1
846	Q01668	7uhg	A	1
847	Q01718	8gy7	R	1
848	Q01726	7f4h	R	1
849	Q02083	6dxw	A	1
850	Q02108	8hbf	A	1
851	Q02127	6fmd	A	1
852	Q02153	8hbf	B	1
853	Q02218	7wgr	A	1
854	Q02643	7cz5	R	1
855	Q02750	7m0x	B	1
856	Q03013	4gtu	A	1
857	Q03181	3et2	A	1
858	Q03393	3i2b	A	1
859	Q03405	1ywh	A	1
860	Q03431	7y36	R	1
861	Q04206	1nfi	A	1
862	Q04609	5o5t	A	1
863	Q04760	3w0t	A	1
864	Q04771	6eix	A	1
865	Q04828	3c3u	A	1
866	Q05329	2okk	A	1
867	Q05586	7eu7	A	1
868	Q05940	8t69	A	1
869	Q06278	4uhw	A	1
870	Q06323	7nao	C	1
871	Q06830	3hy2	A	1
872	Q07021	1p32	A	1
873	Q07075	4kx7	A	1
874	Q07343	4wzi	A	1
875	Q07699	7w9k	B	1
876	Q07869	1k7l	A	1
877	Q08257	1yb5	A	1
878	Q09428	6c3o	E	1
879	Q10588	1isi	A	1
880	Q12791	6v22	A	1
881	Q12797	7yb9	A	1
882	Q12879	7eot	A	1
883	Q13126	5tc6	A	1
884	Q13131	4rer	A	1
885	Q13133	5hjs	A	1
886	Q13153	3q52	A	1
887	Q13188	4lgd	A	1
888	Q13224	7eu8	B	1
889	Q13255	7dge	A	1
890	Q13303	7ej1	A	1
891	Q13315	8oxq	A	1
892	Q13393	6u8z	A	1
893	Q13509	6s8l	B	1
894	Q13547	4bkx	B	1
895	Q13555	2v7o	A	1
896	Q13557	2wel	A	1
897	Q13630	4e5y	A	1
898	Q13639	7xt8	R	1
899	Q13882	6cz4	A	1
900	Q13936	8we6	A	1
901	Q13938	3e3r	A	1
902	Q13946	1zkl	A	1
903	Q14012	4fg9	A	1
904	Q14181	4y97	A	1
905	Q14353	3orh	A	1
906	Q14457	8sor	D	1
907	Q14524	6lqa	B	1
908	Q14534	6c6n	A	1
909	Q14541	1lv2	A	1
910	Q14654	7s5t	A	1
911	Q14697	8d43	A	1
912	Q14749	2azt	A	1
913	Q14831	7epd	B	1
914	Q14833	8jd4	4	1
915	Q14973	7zyi	A	1
916	Q14994	1xvp	B	1
917	Q15046	6chd	A	1
918	Q15080	2dyb	A	1
919	Q15118	2q8g	A	1
920	Q15125	6oht	A	1
921	Q15185	7krj	C	1
922	Q15208	6bxi	A	1
923	Q15493	4gnb	A	1
924	Q15738	6jkg	A	1
925	Q15750	5nzz	A	1
926	Q15758	7bct	A	1
927	Q15759	3gc9	A	1
928	Q15858	7w9k	A	1
929	Q15878	7yg5	A	1
930	Q15910	5hyn	A	1
931	Q16348	7pmy	A	1
932	Q16515	6l6p	A	1
933	Q16539	3oef	X	1
934	Q16552	5n7w	X	1
935	Q16555	8dnm	A	1
936	Q16595	5kz5	A	1
937	Q16602	6uva	R	1
938	Q16647	3b6h	A	1
939	Q16654	7ebb	A	1
940	Q16678	3pm0	A	1
941	Q16718	5xtb	H	1
942	Q16719	3e9k	A	1
943	Q16772	2vcv	A	1
944	Q16773	4wlh	A	1
945	Q16775	1qh5	A	1
946	Q16790	5dvx	A	1
947	Q16795	5xtb	J	1
948	Q16836	3rqs	A	1
949	Q16850	3ld6	A	1
950	Q16853	2y73	A	1
951	Q16864	6wlz	N	1
952	Q16873	3pcv	A	1
953	Q16878	2ic1	A	1
954	Q16881	3qfa	A	1
955	Q30154	1zgl	B	1
956	Q5NUL3	8g59	R	1
957	Q6IA69	6ofb	A	1
958	Q6NS38	3rzg	A	1
959	Q6PI48	4ah6	A	1
960	Q71U36	6wsl	A	1
961	Q7L266	4o0c	A	1
962	Q7LG56	3hf1	A	1
963	Q7Z2W7	8bdc	A	1
964	Q7Z2Z2	5anb	K	1
965	Q86W47	6v22	E	1
966	Q86Y39	5xtc	V	1
967	Q86YV6	2x4f	A	1
968	Q8IVH4	2www	A	1
969	Q8IWU9	7wiy	A	1
970	Q8N1G2	8p4e	O	1
971	Q8N1Q1	5ogj	A	1
972	Q8N543	4nhx	A	1
973	Q8N5S9	6ccf	A	1
974	Q8N5Z0	6d0a	A	1
975	Q8N8N7	2zb4	A	1
976	Q8NBP7	2p4e	A	1
977	Q8NCM2	7yid	A	1
978	Q8NER1	8gfa	A	1
979	Q8NET8	7xj0	A	1
980	Q8NI60	4ped	A	1
981	Q8TBX8	7qpn	A	1
982	Q8TD30	3ihj	A	1
983	Q8TD43	5wp6	A	1
984	Q8TDS4	8jz7	A	1
985	Q8TDU6	7cfm	R	1
986	Q8TED1	3kij	A	1
987	Q8WU08	4fr4	A	1
988	Q92506	4cqm	A	1
989	Q92769	7zzp	A	1
990	Q92772	4aaa	A	1
991	Q92800	7td5	A	1
992	Q92847	7na7	R	1
993	Q92887	8jxq	A	1
994	Q92947	2r0n	A	1
995	Q93050	6wlw	R	1
996	Q93088	4m3p	A	1
997	Q95460	6pud	A	1
998	Q969D9	5j12	A	1
999	Q969G6	1q9s	A	1
1000	Q96C36	6lhm	A	1
1001	Q96CD2	1qzu	A	1
1002	Q96FI4	1tdh	A	1
1003	Q96FQ6	3nxa	A	1
1004	Q96GA7	2rkb	A	1
1005	Q96GD4	4af3	A	1
1006	Q96I15	3gzd	A	1
1007	Q96IY4	4p10	A	1
1008	Q96KS0	5v1b	A	1
1009	Q96NX5	2jam	A	1
1010	Q96PD4	6hgo	A	1
1011	Q96Q83	2iuw	A	1
1012	Q96RD7	6ltn	A	1
1013	Q96RJ0	8w88	R	1
1014	Q96SL4	2p31	A	1
1015	Q96SW2	8d7u	B	1
1016	Q99250	6j8e	A	1
1017	Q99259	3vp6	A	1
1018	Q99437	6wlw	0	1
1019	Q99497	2rk3	A	1
1020	Q99500	7ew2	R	1
1021	Q99584	2egd	A	1
1022	Q99640	5vcz	A	1
1023	Q99653	7x2u	C	1
1024	Q99714	2o23	A	1
1025	Q99720	5hk1	A	1
1026	Q99735	6sss	A	1
1027	Q99808	6ob7	A	1
1028	Q99828	6ocx	A	1
1029	Q9BQB6	6wvh	A	1
1030	Q9BTZ2	3o4r	A	1
1031	Q9BUB5	2hw6	A	1
1032	Q9BXJ7	6gje	A	1
1033	Q9BY32	2car	A	1
1034	Q9BY41	5dc8	A	1
1035	Q9BY49	1yxm	A	1
1036	Q9BYF1	7wpc	D	1
1037	Q9C0B1	4ie5	A	1
1038	Q9GZT4	3l6b	A	1
1039	Q9GZT9	4bqy	A	1
1040	Q9GZU7	1ta0	A	1
1041	Q9H169	7cpd	E	1
1042	Q9H228	7ew1	A	1
1043	Q9H244	4pxz	A	1
1044	Q9H2X9	7d8z	A	1
1045	Q9H3N8	7yfc	R	1
1046	Q9H3S4	3s4y	A	1
1047	Q9H4Y5	3q18	A	1
1048	Q9HAZ1	6fyv	A	1
1049	Q9HBA0	8t1e	A	1
1050	Q9HBH9	2ac3	A	1
1051	Q9HC97	8h8j	C	1
1052	Q9HD40	8g9z	A	1
1053	Q9NPD5	8pg0	A	1
1054	Q9NPF7	5mxa	B	1
1055	Q9NR97	3wn4	A	1
1056	Q9NS18	2ht9	A	1
1057	Q9NSD9	3l4g	B	1
1058	Q9NVS9	6h00	A	1
1059	Q9NWZ3	8dks	A	1
1060	Q9NXA8	7x3p	A	1
1061	Q9NXG6	6tp5	A	1
1062	Q9NY46	7w7f	D	1
1063	Q9NY56	4run	A	1
1064	Q9NY72	7tj9	B	1
1065	Q9NYK1	7cyn	A	1
1066	Q9NZD2	3rzn	A	1
1067	Q9NZD4	1z8u	A	1
1068	Q9NZK7	5y5e	A	1
1069	Q9NZQ7	7xad	A	1
1070	Q9P0J0	5xtd	W	1
1071	Q9P0L2	6c9d	A	1
1072	Q9P0X4	7wli	A	1
1073	Q9P289	7b36	A	1
1074	Q9UBF8	5c46	E	1
1075	Q9UBK8	2qtl	A	1
1076	Q9UBS5	7c7s	A	1
1077	Q9UDX3	4tlg	A	1
1078	Q9UDX4	4uyb	A	1
1079	Q9UEE5	7que	A	1
1080	Q9UGM6	5ekd	A	1
1081	Q9UGN5	6x0l	P	1
1082	Q9UHC9	7n4x	A	1
1083	Q9UHD2	6nt9	A	1
1084	Q9UHI5	8a6l	B	1
1085	Q9UHW9	7d90	A	1
1086	Q9UI09	5xtb	N	1
1087	Q9UI12	6wm2	P	1
1088	Q9UIK4	2a2a	A	1
1089	Q9UJ70	2ch5	A	1
1090	Q9UJM8	2nzl	A	1
1091	Q9UK17	7w6s	B	1
1092	Q9UKU7	1rx0	A	1
1093	Q9ULA0	4dyo	A	1
1094	Q9ULX7	5cjf	A	1
1095	Q9ULY5	3wh2	A	1
1096	Q9UM07	2dew	X	1
1097	Q9UNN8	1lqv	A	1
1098	Q9UNQ0	8u2c	A	1
1099	Q9UPY5	7ccs	B	1
1100	Q9UQB9	6gr8	A	1
1101	Q9UQD0	8fhd	A	1
1102	Q9UQM7	3soa	A	1
1103	Q9Y271	6rz5	A	1
1104	Q9Y275	1osg	A	1
1105	Q9Y285	3l4g	A	1
1106	Q9Y2Q3	3rpp	A	1
1107	Q9Y2Z4	2pid	A	1
1108	Q9Y3I0	8btt	A	1
1109	Q9Y3R4	1so7	A	1
1110	Q9Y463	8c2z	A	1
1111	Q9Y478	5iso	B	1
1112	Q9Y4U1	3som	A	1
1113	Q9Y5K8	6wlz	G	1
1114	Q9Y5N1	7f61	A	1
1115	Q9Y5Y4	7m8w	A	1
1116	Q9Y5Y9	7we4	A	1
1117	Q9Y600	2jis	A	1
1118	Q9Y617	8a5v	A	1
1119	Q9Y666	7d99	A	1
1120	Q9Y697	6nzu	A	1
1121	Q9Y698	6dlz	A	1
1122	Q9Y6E0	8qlt	A	1
1123	Q9Y6F1	4gv2	A	1
1124	Q9Y6L6	8k6l	A	1
1125	A0A075B6N1	5hho	E	0
1126	A0A087WT01	5hhm	D	0
1127	A0A0B4J1U6	6avg	D	0
1128	A0A0B4J274	5ksa	C	0
1129	A0A0B4J277	4udt	A	0
1130	A0A0B4J2E0	5c0c	E	0
1131	A0A0C4DH27	7lli	E	0
1132	A0A0C4DH41	7czw	H	0
1133	A0A5B6	6avf	B	0
1134	A0A5B9	4nhu	B	0
1135	A0AVT1	7pvn	A	0
1136	A1L3X0	6y7f	A	0
1137	A1Z1Q3	4iqy	A	0
1138	A2RUC4	3al5	A	0
1139	A4D2B0	4v0h	A	0
1140	A4GXA9	7f6l	B	0
1141	A6ND01	5f4q	A	0
1142	A6NGN9	6dld	A	0
1143	A6NI73	2d3v	A	0
1144	A6NK06	6r6u	A	0
1145	A6NK44	3zw5	A	0
1146	A8K2U0	7q61	A	0
1147	A8MUM7	6ljq	A	0
1148	B2RXH2	2w2i	A	0
1149	B7Z8K6	1hxm	A	0
1150	D3W0D1	4iop	B	0
1151	O00159	4byf	A	0
1152	O00170	8qmo	C	0
1153	O00189	3l81	A	0
1154	O00212	2j1l	A	0
1155	O00255	8gpn	K	0
1156	O00399	3tv0	A	0
1157	O00423	4ci8	A	0
1158	O00429	4bej	A	0
1159	O00506	7z4v	A	0
1160	O00560	8blu	A	0
1161	O00585	5eki	A	0
1162	Q14674	7nj1	A	0
1163	O00762	1i7k	A	0
1164	O14493	8u4v	A	0
1165	O14531	5nks	A	0
1166	O14558	5ltw	C	0
1167	O14593	3v30	A	0
1168	O14595	2q5e	A	0
1169	O14625	8hnk	L	0
1170	O14638	6c02	A	0
1171	O14656	5j1s	A	0
1172	O14678	6jbj	A	0
1173	O14843	8j20	D	0
1174	O14862	3rn5	A	0
1175	O14893	5xjl	2	0
1176	O14907	3gj9	A	0
1177	O14933	8oif	L	0
1178	O14960	5b0h	A	0
1179	O14977	4zgz	A	0
1180	O15091	7onu	E	0
1181	O15194	2hhl	A	0
1182	O15205	7pyv	C	0
1183	O15335	5mx1	A	0
1184	O15455	7c76	A	0
1185	O15484	6p3q	A	0
1186	O15498	6j7x	C	0
1187	O15527	2xhi	A	0
1188	O15533	7qpd	T	0
1189	O15541	7dvq	M	0
1190	O43148	3bgv	A	0
1191	O43173	5bo8	A	0
1192	O43189	5xfp	A	0
1193	O43240	5lpe	A	0
1194	O43255	5h9m	A	0
1195	O43264	7qpg	W	0
1196	O43292	7w72	A	0
1197	O43324	4bl7	B	0
1198	O43402	7ado	H	0
1199	O43464	5m3n	A	0
1200	O43502	8ouz	B	0
1201	O43508	4ht1	T	0
1202	O43513	7emf	G	0
1203	O43598	8qhr	A	0
1204	O43663	4l6y	A	0
1205	O43745	2bec	A	0
1206	O43791	8dwu	A	0
1207	O43809	3bap	A	0
1208	O43813	8d19	A	0
1209	O43865	3mtg	A	0
1210	O43909	7au2	A	0
1211	O43921	2wo3	B	0
1212	O43924	4jv8	B	0
1213	O43927	7jny	A	0
1214	O43929	7jpo	D	0
1215	O60234	3l50	A	0
1216	O60256	2ji4	A	0
1217	O60260	5c1z	A	0
1218	O60573	2jgb	A	0
1219	O60602	3j0a	A	0
1220	O60671	8gnn	C	0
1221	O60704	3ap3	A	0
1222	O60763	2w3c	A	0
1223	O60814	2cv5	D	0
1224	O60825	5htk	A	0
1225	O60841	7tql	1	0
1226	O60844	7o4p	A	0
1227	O60880	1d4t	A	0
1228	O60884	7zhs	A	0
1229	O60888	2zfh	A	0
1230	O60930	6vrd	A	0
1231	O60942	8p4b	M	0
1232	O75031	7ldg	A	0
1233	O75140	8fw5	A	0
1234	O75223	3cry	A	0
1235	O75347	1h7c	A	0
1236	O75351	7l9x	A	0
1237	O75365	5tsr	A	0
1238	O75394	7of0	1	0
1239	O75419	5dgo	A	0
1240	O75436	2fau	A	0
1241	O75448	7emf	X	0
1242	O75449	5zql	A	0
1243	O75473	4kng	A	0
1244	O75529	7ktr	B	0
1245	O75531	6ure	A	0
1246	O75575	7ae1	D	0
1247	O75594	1yck	A	0
1248	O75629	1xhn	A	0
1249	O75663	5d9g	A	0
1250	O75771	8ouz	C	0
1251	O75844	4aw6	A	0
1252	O75884	7oex	A	0
1253	O75888	4zch	A	0
1254	O76090	8d1i	A	0
1255	O76093	4cjm	A	0
1256	O76094	8qvw	B	0
1257	O94761	5lst	A	0
1258	O94817	4naw	A	0
1259	O94886	8grs	A	0
1260	O94927	7sqk	E	0
1261	O95050	2a14	A	0
1262	O95057	2gf0	A	0
1263	O95147	2wgp	A	0
1264	O95149	3gjx	B	0
1265	O95154	2clp	A	0
1266	O95166	6hyo	A	0
1267	O95273	3ay5	A	0
1268	O95278	4rkk	A	0
1269	O95292	3ikk	A	0
1270	O95340	7fh3	A	0
1271	O95407	4kgq	C	0
1272	O95461	7ui7	A	0
1273	O95484	6ov2	A	0
1274	O95487	3eh1	A	0
1275	O95544	3pfn	A	0
1276	O95551	5ino	A	0
1277	O95571	4chl	A	0
1278	O95602	7ob9	A	0
1279	O95619	5r68	A	0
1280	O95631	7ne1	A	0
1281	O95716	2gf9	A	0
1282	O95786	8dvu	A	0
1283	O95822	4f0x	A	0
1284	O95858	8esv	B	0
1285	O95971	6ng9	A	0
1286	O96019	7vdv	N	0
1287	O96033	5mpo	A	0
1288	P01033	3v96	A	0
1289	P01111	6zio	A	0
1290	P01222	7xw5	Y	0
1291	P01236	3npz	A	0
1292	P01588	1eer	A	0
1293	P01597	3upa	A	0
1294	P01714	6z1o	A	0
1295	P01825	7fab	H	0
1296	P01920	1s9v	B	0
1297	P02008	3w4u	A	0
1298	P02042	1shr	B	0
1299	P02100	1a9w	E	0
1300	P02489	6t1r	A	0
1301	P02771	7yim	A	0
1302	P04066	7pls	A	0
1303	P04433	3eyq	C	0
1304	P04843	6s7o	E	0
1305	P04908	5b0z	C	0
1306	P05000	3se4	B	0
1307	P05107	7usl	B	0
1308	P05161	3rt3	B	0
1309	P06312	1eeq	A	0
1310	P06681	2odp	A	0
1311	P06865	2gjx	A	0
1312	P06899	5b0z	D	0
1313	P07093	4dy0	A	0
1314	P07311	2vh7	A	0
1315	P07738	7thi	A	0
1316	P08118	3ix0	A	0
1317	P08134	1z2c	A	0
1318	P08195	6irs	A	0
1319	P08237	4omt	A	0
1320	P08579	7evo	G	0
1321	P08582	6xr0	M	0
1322	P08754	7t10	A	0
1323	P09471	8dzq	B	0
1324	P0C024	5t3p	A	0
1325	P0C025	5lf8	A	0
1326	P0C5Z0	6m4g	C	0
1327	P0C7P0	6avj	A	0
1328	P0C870	5nfo	A	0
1329	P0DJD7	1qrp	E	0
1330	P0DML2	1z7c	A	0
1331	P0DMV9	4j8f	A	0
1332	P0DOY2	3tv3	L	0
1333	P0DPB6	7ob9	K	0
1334	P0DUB6	3dhp	A	0
1335	P10301	2fn4	A	0
1336	P11908	7yk1	A	0
1337	P12018	2h32	A	0
1338	P12074	5z62	G	0
1339	P12273	3es6	B	0
1340	P12694	2bfd	A	0
1341	P13224	3rfe	A	0
1342	P13232	3di2	A	0
1343	P13686	2bq8	X	0
1344	P13804	2a1u	A	0
1345	P13984	7nvu	R	0
1346	P14635	7nj0	C	0
1347	P14678	7evo	F	0
1348	P15248	7ox3	C	0
1349	P15374	1xd3	A	0
1350	P15498	3ky9	A	0
1351	P15735	2y7j	A	0
1352	P15882	3cxl	A	0
1353	P15907	4js1	A	0
1354	P17066	3fe1	A	0
1355	P17643	5m8s	A	0
1356	P17693	2dyp	A	0
1357	P17987	7nvl	A	0
1358	P18054	8ghe	A	0
1359	P18206	1tr2	A	0
1360	P18433	6uzt	A	0
1361	P18754	5tbk	I	0
1362	P19387	5iyb	C	0
1363	P19388	7ob9	E	0
1364	P20036	4p5m	A	0
1365	P20226	7nvu	O	0
1366	P20337	8a4c	B	0
1367	P20585	8olx	B	0
1368	P20592	4whj	A	0
1369	P20718	3tk9	A	0
1370	P20749	1k1a	A	0
1371	P20809	8qy4	A	0
1372	P21953	2bfd	B	0
1373	P22362	4oij	A	0
1374	P22891	3h5c	B	0
1375	P23025	8ebu	K	0
1376	P24071	1uct	A	0
1377	P25090	7wvx	R	0
1378	P25106	7sk4	A	0
1379	P25325	4jgt	A	0
1380	P25685	3agz	A	0
1381	P26022	7zl1	A	0
1382	P26885	4nnr	A	0
1383	P27930	3o4o	C	0
1384	P28067	1hdm	A	0
1385	P28340	6tny	A	0
1386	P29084	7nvu	X	0
1387	P29992	7try	A	0
1388	P30040	2qc7	A	0
1389	P30046	7mw7	A	0
1390	P30048	5ucx	A	0
1391	P30260	7qe7	J	0
1392	P30281	3g33	B	0
1393	P30511	5iue	A	0
1394	P30566	4flc	A	0
1395	P30740	4ga7	A	0
1396	P30989	8jpf	R	0
1397	P31947	7az2	A	0
1398	P32298	4yhj	A	0
1399	P33552	6gu2	C	0
1400	P33778	3x1s	D	0
1401	P34130	1hcf	A	0
1402	P35236	1zc0	A	0
1403	P35240	7lwh	A	0
1404	P35244	3kdf	A	0
1405	P35249	6vvo	D	0
1406	P35414	7w0p	R	0
1407	P35442	1yo8	A	0
1408	P35606	8d30	A	0
1409	P35609	4d1e	A	0
1410	P36551	2aex	A	0
1411	P36954	5iyb	I	0
1412	P37837	1f05	A	0
1413	P38117	1efv	B	0
1414	P38571	6v7n	A	0
1415	P38646	6p2u	A	0
1416	P38935	4b3f	X	0
1417	P39656	6s7o	G	0
1418	P39687	6xzq	G	0
1419	P40938	6vvo	E	0
1420	P41212	5l0p	A	0
1421	P41226	8se9	A	0
1422	P41227	6ppl	C	0
1423	P41279	4y85	A	0
1424	P42224	1yvl	A	0
1425	P42701	8oe4	D	0
1426	P42785	3n2z	B	0
1427	P43246	3thx	A	0
1428	P43250	2acx	A	0
1429	P43627	6pa1	D	0
1430	P45974	3ihp	A	0
1431	P46063	2v1x	A	0
1432	P46977	6s7o	A	0
1433	P47211	7wq3	R	0
1434	P47756	8f8q	H	0
1435	P48023	5l19	A	0
1436	P48200	6vcd	A	0
1437	P48740	4igd	A	0
1438	P49238	7xbw	R	0
1439	P49406	7of0	Q	0
1440	P49450	7r5r	A	0
1441	P49459	6cyo	A	0
1442	P49682	8hnm	R	0
1443	P49753	3hlk	A	0
1444	P49770	7vlk	C	0
1445	P49771	7nbi	A	0
1446	P49815	7dl2	A	0
1447	P49903	3fd5	A	0
1448	P50336	3nks	A	0
1449	P50591	1dg6	A	0
1450	P50748	7qpg	R	0
1451	P50991	7nvl	D	0
1452	P51159	7opq	A	0
1453	P51668	4qpl	B	0
1454	P51677	7x9y	R	0
1455	P51685	8tlm	C	0
1456	P51688	4mhx	A	0
1457	P51797	8jpo	A	0
1458	P51798	7cq5	C	0
1459	P51965	3bzh	A	0
1460	P52292	4wv6	A	0
1461	P52294	6wx9	A	0
1462	P52298	1h2v	Z	0
1463	P52434	7ob9	H	0
1464	P52435	5iyb	K	0
1465	P52565	1hh4	D	0
1466	P52566	1ds6	B	0
1467	P52657	7nvu	V	0
1468	P52701	8ag6	B	0
1469	P52757	1xa6	A	0
1470	P52758	1oni	A	0
1471	P52888	1s4b	P	0
1472	P52907	8f8q	G	0
1473	P53365	1i4d	A	0
1474	P53602	3d4j	A	0
1475	P53634	3pdf	A	0
1476	P53673	3lwk	A	0
1477	P53674	1oki	A	0
1478	P53992	3eh2	A	0
1479	P54136	4r3z	B	0
1480	P55008	2d58	A	0
1481	P55040	2cjw	A	0
1482	P55075	2fdb	M	0
1483	P55083	7zmk	A	0
1484	P55084	5zqz	B	0
1485	P55209	7un6	B	0
1486	P55273	1bi8	B	0
1487	P56545	8ati	A	0
1488	P56703	6ahy	B	0
1489	P56704	7drt	A	0
1490	P57081	7u20	B	0
1491	P57105	7p73	A	0
1492	P57729	6s5h	A	0
1493	P57735	3tso	A	0
1494	P57764	7z1x	A	0
1495	P57771	2ode	B	0
1496	P58004	5dj4	A	0
1497	P58753	4fz5	A	0
1498	P60604	7lew	A	0
1499	P60763	2c2h	A	0
1500	P60891	3s5j	A	0
1501	P61006	5szi	A	0
1502	P61009	7p2p	B	0
1503	P61018	2o52	A	0
1504	P61019	1z0a	A	0
1505	P61077	5egg	A	0
1506	P61106	4drz	A	0
1507	P61201	4d10	B	0
1508	P61224	4hdo	B	0
1509	P61326	2j0s	C	0
1510	P61758	7wu7	3	0
1511	P61964	7bed	A	0
1512	P61970	1gy5	A	0
1513	P62068	5l8h	A	0
1514	P62070	2ery	A	0
1515	P62256	8pjn	2	0
1516	P62834	4kvg	A	0
1517	P62873	6wzg	B	0
1518	P63279	2grr	A	0
1519	P67812	7p2p	A	0
1520	P68032	8gt1	A	0
1521	P68106	4c02	B	0
1522	P69892	7qu4	G	0
1523	P78318	4iyp	A	0
1524	P78324	2wng	A	0
1525	P78345	6ahu	C	0
1526	P78549	7rds	A	0
1527	P83110	4ri0	A	0
1528	P83111	7v1y	A	0
1529	P84090	2nml	A	0
1530	Q00403	7nvu	M	0
1531	Q00526	7xqk	A	0
1532	Q00722	2zkm	X	0
1533	Q01658	1jfi	B	0
1534	Q01970	8emx	A	0
1535	Q03135	7sc0	A	0
1536	Q03395	7zw1	B	0
1537	Q03468	8b3d	B	0
1538	Q03519	5u1d	B	0
1539	Q04446	4bzy	A	0
1540	Q04837	6rup	A	0
1541	Q05048	6b3x	A	0
1542	Q05086	8r1f	A	0
1543	Q05BQ5	3feo	A	0
1544	Q06141	1uv0	A	0
1545	Q06210	6r4h	A	0
1546	Q06265	6d6q	A	0
1547	Q06828	5mx0	A	0
1548	Q08211	8szp	A	0
1549	Q08334	5t5w	A	0
1550	Q08623	3l5k	A	0
1551	Q08830	7tz2	A	0
1552	Q09028	4r7a	B	0
1553	Q0VGL1	6b9x	D	0
1554	Q0Z7S8	4a60	A	0
1555	Q10471	5ajo	A	0
1556	Q10570	6f9n	A	0
1557	Q10589	3mq7	A	0
1558	Q12792	7ccc	B	0
1559	Q12824	6lth	M	0
1560	Q12834	6q6g	R	0
1561	Q12864	7cym	A	0
1562	Q12918	5mgr	A	0
1563	Q13084	7of0	X	0
1564	Q13098	6r7n	A	0
1565	Q13155	5y6l	D	0
1566	Q13216	8b3d	A	0
1567	Q13217	2y4t	A	0
1568	Q13232	1zs6	A	0
1569	Q13241	1b6e	A	0
1570	Q13324	6pb1	P	0
1571	Q13325	4hor	A	0
1572	Q13356	7dvq	9	0
1573	Q13371	8shg	P	0
1574	Q13394	5eom	A	0
1575	Q13404	2a4d	A	0
1576	Q13405	7of0	G	0
1577	Q13467	6ww2	R	0
1578	Q13477	1bqs	A	0
1579	Q13478	4r6u	A	0
1580	Q13503	7emf	U	0
1581	Q13569	1wyw	A	0
1582	Q13609	7kiu	A	0
1583	Q13613	5c16	A	0
1584	Q13614	1lw3	A	0
1585	Q13616	7z8r	C	0
1586	Q13635	6e1h	A	0
1587	Q13636	2fg5	A	0
1588	Q13686	6ie3	A	0
1589	Q13705	2qlu	A	0
1590	Q13769	7apk	E	0
1591	Q13868	2nn6	H	0
1592	Q13951	8cx0	C	0
1593	Q14194	4b3z	A	0
1594	Q14213	7zxk	B	0
1595	Q14318	5mgx	E	0
1596	Q14558	2c4k	A	0
1597	Q14691	2q9q	C	0
1598	Q14728	6s4m	A	0
1599	Q14999	7z8b	C	0
1600	Q15013	6f0x	P	0
1601	Q15019	2qag	A	0
1602	Q15020	5ctq	A	0
1603	Q15022	8fyh	B	0
1604	Q15036	4tkn	A	0
1605	Q15063	5yjh	A	0
1606	Q15121	4iz5	E	0
1607	Q15172	6nts	B	0
1608	Q15181	7btn	A	0
1609	Q15286	6if3	B	0
1610	Q15291	6kiu	N	0
1611	Q15369	8c13	K	0
1612	Q15370	4ajy	B	0
1613	Q15388	7vby	B	0
1614	Q15397	4wzr	A	0
1615	Q15435	6hkw	A	0
1616	Q15628	1f3v	A	0
1617	Q15631	1j1j	A	0
1618	Q15762	6isb	A	0
1619	Q15771	2ew1	A	0
1620	Q15828	4n6o	B	0
1621	Q15831	2wtk	C	0
1622	Q15833	4cca	A	0
1623	Q15843	4fbj	B	0
1624	Q15848	4dou	A	0
1625	Q15907	2f9l	A	0
1626	Q16181	7m6j	C	0
1627	Q16548	5uuk	A	0
1628	Q16576	3cfs	B	0
1629	Q16581	8ia8	A	0
1630	Q16658	6i18	A	0
1631	Q16667	1fpz	A	0
1632	Q16695	3a6n	A	0
1633	Q16778	6a7u	A	0
1634	Q16819	7uaf	A	0
1635	Q16820	4gwm	A	0
1636	Q17R31	2y1h	A	0
1637	Q2M385	6u2j	A	0
1638	Q2NKJ3	8soj	A	0
1639	Q38SD2	8fac	A	0
1640	Q3KNT9	7ux0	A	0
1641	Q3KRA9	7vjv	A	0
1642	Q3ZCT8	7qzq	A	0
1643	Q4G0N4	7n29	A	0
1644	Q53EL6	3eij	A	0
1645	Q53FA7	2j8z	A	0
1646	Q53G59	2vpj	A	0
1647	Q5EE01	7r5s	W	0
1648	Q5GJ75	4q9v	A	0
1649	Q5JS54	5wtq	A	0
1650	Q5JUK3	8hk6	A	0
1651	Q5JUX0	5a1h	A	0
1652	Q5QNW6	6mup	D	0
1653	Q5RKV6	2nn6	F	0
1654	Q5SRE7	2opw	A	0
1655	Q5T1C6	4ae8	A	0
1656	Q5T6V5	7ugk	A	0
1657	Q5TBC7	7ccm	A	0
1658	Q5UCC4	6ww7	I	0
1659	Q5VSL9	7k36	I	0
1660	Q5VT66	6fw2	A	0
1661	Q5VTY9	7mhy	A	0
1662	Q5VVQ6	4boq	A	0
1663	Q5VWP2	6w36	A	0
1664	Q5VWZ2	3u0v	A	0
1665	Q5VZE5	7mx2	B	0
1666	Q5VZV1	4mtl	A	0
1667	Q66K64	6sj7	A	0
1668	Q687X5	6hcy	A	0
1669	Q68EN5	7z6s	C	0
1670	Q695T7	6m17	A	0
1671	Q6B0I6	3dxt	A	0
1672	Q6B8I1	5xjv	A	0
1673	Q6BDI9	8a4a	A	0
1674	Q6DD88	5vgr	A	0
1675	Q6EIG7	5vyb	A	0
1676	Q6NXT2	4z5t	A	0
1677	Q6P179	6ea4	A	0
1678	Q6P1K2	8q5h	B	0
1679	Q6P1L8	7of0	L	0
1680	Q6P1M3	6n8r	A	0
1681	Q6P1X5	7egh	B	0
1682	Q6P2C8	7emf	0	0
1683	Q6P4F2	2y5c	A	0
1684	Q6P589	3f4m	A	0
1685	Q6P6C2	4o7x	A	0
1686	Q6P988	4wbh	A	0
1687	Q6PGP7	7qdy	B	0
1688	Q6PH85	4gao	A	0
1689	Q6PJ21	8ol1	L	0
1690	Q6SZW1	7cm5	A	0
1691	Q6UWV6	5tcd	A	0
1692	Q6UWY2	4q7z	A	0
1693	Q6UXL0	4doh	B	0
1694	Q6UXN8	3vpp	A	0
1695	Q6V1X1	6eop	A	0
1696	Q6ZMJ4	4dkc	A	0
1697	Q6ZNE5	8sor	C	0
1698	Q719H9	6s4l	A	0
1699	Q71DI3	5b0z	A	0
1700	Q71UI9	3waa	C	0
1701	Q7KZF4	3bdl	A	0
1702	Q7L1T6	6mv2	A	0
1703	Q7L2Z9	7r5s	Q	0
1704	Q7L523	6s6d	A	0
1705	Q7L5N1	4d10	F	0
1706	Q7L8A9	6k81	A	0
1707	Q7Z2W9	7of0	S	0
1708	Q7Z3B1	6dld	B	0
1709	Q7Z4G1	8f2u	F	0
1710	Q7Z5Q5	4xvk	A	0
1711	Q7Z5W3	6l8u	A	0
1712	Q7Z6K3	6o60	A	0
1713	Q7Z6K4	6py8	B	0
1714	Q7Z6M4	7of0	G	0
1715	Q7Z6Z7	7jq9	A	0
1716	Q7Z7H8	7of0	I	0
1717	Q7Z7L1	7zel	A	0
1718	Q86TN4	7yw3	A	0
1719	Q86TS9	7of0	J	0
1720	Q86TU7	6mbk	A	0
1721	Q86UX7	6v9g	A	0
1722	Q86V88	2wm8	A	0
1723	Q86VN1	2zme	B	0
1724	Q86VX2	8f2r	G	0
1725	Q86W50	6du4	A	0
1726	Q86W56	7kg8	A	0
1727	Q86WV6	8ik3	A	0
1728	Q86XE5	3s5o	A	0
1729	Q86Y07	2v62	A	0
1730	Q86Y97	3rq4	A	0
1731	Q86YS6	2hup	A	0
1732	Q86Z14	6nfj	A	0
1733	Q8IU54	3og6	A	0
1734	Q8IUF8	4bxf	A	0
1735	Q8IUR7	7nsc	E	0
1736	Q8IV08	8q1x	A	0
1737	Q8IV48	1zbu	A	0
1738	Q8IV63	2jii	A	0
1739	Q8IVL8	5mrv	A	0
1740	Q8IVV7	7nsc	D	0
1741	Q8IVW4	3zdu	A	0
1742	Q8IWE4	4gba	A	0
1743	Q8IWL3	3bvo	A	0
1744	Q8IWT6	5zsu	A	0
1745	Q8IXK2	6pxu	A	0
1746	Q8IXL6	5yh3	C	0
1747	Q8IXM3	7of0	9	0
1748	Q8IY47	8gq6	A	0
1749	Q8IYB8	3rc3	A	0
1750	Q8IYM2	7lre	A	0
1751	Q8IYV9	5f4v	A	0
1752	Q8IZF4	7eq1	R	0
1753	Q8IZI9	3hhc	A	0
1754	Q8IZT8	7sce	A	0
1755	Q8N0S6	7r5s	L	0
1756	Q8N0W4	2wqz	A	0
1757	Q8N138	7yiy	D	0
1758	Q8N158	7t62	A	0
1759	Q8N2I9	5l2q	A	0
1760	Q8N2Q7	5oj6	A	0
1761	Q8N2Z9	7r5s	S	0
1762	Q8N371	6f4n	A	0
1763	Q8N3C0	8alz	B	0
1764	Q8N3I7	6xtb	E	0
1765	Q8N3U4	6qnx	A	0
1766	Q8N3Y1	7z8b	F	0
1767	Q8N423	6aed	A	0
1768	Q8N465	6lpn	A	0
1769	Q8N4A0	6h0b	A	0
1770	Q8N4Q0	2x7h	A	0
1771	Q8N4T8	4cqm	B	0
1772	Q8N5J2	6yjg	A	0
1773	Q8N5M9	6wvd	A	0
1774	Q8N668	8f2u	A	0
1775	Q8N697	8jzx	A	0
1776	Q8N6T7	7cl0	A	0
1777	Q8N766	7ado	A	0
1778	Q8N807	5xf7	A	0
1779	Q8N8Q3	6oze	A	0
1780	Q8NA29	7oix	B	0
1781	Q8NB16	6lk5	A	0
1782	Q8NB37	8a3p	A	0
1783	Q8NBN3	8hsi	A	0
1784	Q8NBU5	7upr	A	0
1785	Q8NC60	8csp	9	0
1786	Q8NCC3	4x90	A	0
1787	Q8NCE0	8hmz	A	0
1788	Q8NEJ0	2esb	A	0
1789	Q8NEV9	7zxk	A	0
1790	Q8NFG4	6ulg	L	0
1791	Q8NFH3	4i79	A	0
1792	Q8NFJ9	6xt9	A	0
1793	Q8NFK1	6l3t	A	0
1794	Q8NFP7	3mcf	A	0
1795	Q8NFT2	7tai	A	0
1796	Q8NFU5	5w2i	A	0
1797	Q8NG68	8asn	F	0
1798	Q8NHL6	6zdx	B	0
1799	Q8NHV1	3zjc	A	0
1800	Q8NHX9	6nq2	A	0
1801	Q8NI27	7znl	B	0
1802	Q8TAC2	6pgv	A	0
1803	Q8TAI7	3oes	A	0
1804	Q8TAT6	7wwp	A	0
1805	Q8TB36	7b2g	A	0
1806	Q8TBG4	6tor	A	0
1807	Q8TBK2	3qxy	A	0
1808	Q8TBZ3	5k19	A	0
1809	Q8TBZ6	4fmw	A	0
1810	Q8TCG1	5ufl	A	0
1811	Q8TCJ2	6s7t	A	0
1812	Q8TCS8	3u1k	A	0
1813	Q8TCX1	6sc2	E	0
1814	Q8TD06	3ph9	A	0
1815	Q8TDF6	6axg	A	0
1816	Q8TDU9	7yk7	R	0
1817	Q8TDX5	2wm1	A	0
1818	Q8TDX7	2wqm	A	0
1819	Q8TEA1	5wwq	A	0
1820	Q8TEA8	2okv	A	0
1821	Q8WTT0	4zes	A	0
1822	Q8WTW4	8fw5	B	0
1823	Q8WU39	7aah	A	0
1824	Q8WUA4	8cli	C	0
1825	Q8WUA7	2qfz	A	0
1826	Q8WUW1	3p8c	E	0
1827	Q8WUX2	6k95	A	0
1828	Q8WV22	5hvq	C	0
1829	Q8WV92	2ymb	A	0
1830	Q8WVK7	4aj5	K	0
1831	Q8WVM0	8csq	5	0
1832	Q8WVM7	6wg3	D	0
1833	Q8WW01	8hmz	D	0
1834	Q8WWA0	4wmy	A	0
1835	Q8WWZ1	5bow	A	0
1836	Q8WXD5	7bbl	A	0
1837	Q8WXH4	4uuc	A	0
1838	Q92484	5ebe	A	0
1839	Q92530	4ouh	A	0
1840	Q92583	7s4n	B	0
1841	Q92597	6zmm	A	0
1842	Q92599	6upr	B	0
1843	Q92600	4ct7	B	0
1844	Q92643	7w72	K	0
1845	Q92747	6yw7	C	0
1846	Q92759	7nvv	2	0
1847	Q92882	3ehr	A	0
1848	Q92889	6sxa	F	0
1849	Q92900	2wjy	A	0
1850	Q92905	4d10	E	0
1851	Q92913	3hbw	A	0
1852	Q92982	8sza	A	0
1853	Q92989	8hmz	E	0
1854	Q92990	4f52	E	0
1855	Q93009	5fwi	C	0
1856	Q93015	6nbe	N	0
1857	Q93034	7oni	C	0
1858	Q93079	8ol1	D	0
1859	Q93091	6enp	A	0
1860	Q93096	1xm2	A	0
1861	Q93099	1eyb	A	0
1862	Q969H6	6ahu	E	0
1863	Q969H8	6svl	C	0
1864	Q969J5	3g9v	A	0
1865	Q969M7	3fn1	B	0
1866	Q969R5	3f70	A	0
1867	Q969U7	8qyl	J	0
1868	Q96A44	6dn7	A	0
1869	Q96A72	6icz	V	0
1870	Q96AP4	6fge	A	0
1871	Q96AX1	4bx8	A	0
1872	Q96BM9	4ile	A	0
1873	Q96BN2	7ktr	J	0
1874	Q96BR5	7mqz	A	0
1875	Q96BZ9	4hlq	A	0
1876	Q96DA2	6s5f	A	0
1877	Q96DC8	2vx2	A	0
1878	Q96DR4	6l1m	A	0
1879	Q96DU3	2if7	A	0
1880	Q96DV4	7of0	6	0
1881	Q96E17	6y7g	A	0
1882	Q96E29	3m66	A	0
1883	Q96EF0	4y7i	A	0
1884	Q96EH3	7of0	U	0
1885	Q96EL3	7of0	K	0
1886	Q96ES7	3meu	A	0
1887	Q96EX3	6sc2	D	0
1888	Q96FE5	4oqt	A	0
1889	Q96FV9	7znl	A	0
1890	Q96FW1	4ddg	A	0
1891	Q96FZ2	5ko9	A	0
1892	Q96G25	7emf	H	0
1893	Q96HE7	3ahq	A	0
1894	Q96HS1	5muf	A	0
1895	Q96HU8	2erx	A	0
1896	Q96IP4	8exf	A	0
1897	Q96IU4	1imj	A	0
1898	Q96J01	7apk	C	0
1899	Q96KB5	5j0a	B	0
1900	Q96KN2	3dlj	A	0
1901	Q96KN9	8gn7	A	0
1902	Q96KP4	4ruh	A	0
1903	Q96LB2	8hj5	F	0
1904	Q96LT7	6lt0	C	0
1905	Q96N28	8ag0	A	0
1906	Q96P66	8w8q	C	0
1907	Q96P70	6n1z	A	0
1908	Q96PM5	7ynx	A	0
1909	Q96PZ0	5kkp	A	0
1910	Q96Q11	4x4w	A	0
1911	Q96Q15	6l54	A	0
1912	Q96Q77	6wu7	A	0
1913	Q96QE5	5ol8	A	0
1914	Q96QV6	5gt0	C	0
1915	Q96RK4	6xt9	D	0
1916	Q96RY7	8bbg	B	0
1917	Q96S44	7szc	A	0
1918	Q96S52	7wld	S	0
1919	Q96SB4	5mxx	A	0
1920	Q96SY0	6sn1	B	0
1921	Q96SZ5	7rei	A	0
1922	Q96TA1	7ctp	A	0
1923	Q99467	3b2d	A	0
1924	Q99471	7wu7	5	0
1925	Q99489	6rkf	A	0
1926	Q99523	6x3l	A	0
1927	Q99551	3n6s	A	0
1928	Q99574	3f5n	A	0
1929	Q99575	6ahu	B	0
1930	Q99598	3qb5	K	0
1931	Q99627	4d18	H	0
1932	Q99678	8hs3	R	0
1933	Q99679	8hj1	R	0
1934	Q99807	7sss	E	0
1935	Q99832	7nvl	H	0
1936	Q99952	4gfu	A	0
1937	Q99963	2z0v	A	0
1938	Q9BPZ2	5lug	A	0
1939	Q9BQ69	2x47	A	0
1940	Q9BQA1	8g1u	B	0
1941	Q9BQP7	5zyt	A	0
1942	Q9BRJ2	7of0	D	0
1943	Q9BRK3	6jo8	M	0
1944	Q9BRX5	2e9x	C	0
1945	Q9BS18	7qe7	M	0
1946	Q9BS26	5xwm	A	0
1947	Q9BSA4	7p54	A	0
1948	Q9BSB4	4wzg	A	0
1949	Q9BSF4	7cgp	C	0
1950	Q9BSH5	3k1z	A	0
1951	Q9BT04	7q3d	C	0
1952	Q9BT73	6jpt	A	0
1953	Q9BT78	4d10	D	0
1954	Q9BTP7	4bxo	B	0
1955	Q9BTU6	4hne	A	0
1956	Q9BU89	4d4z	A	0
1957	Q9BUD6	3d34	A	0
1958	Q9BUE0	7emf	R	0
1959	Q9BUI4	2xub	A	0
1960	Q9BUL8	3l8i	A	0
1961	Q9BUL9	6cwx	B	0
1962	Q9BUN8	7y53	W	0
1963	Q9BUT1	2ag5	A	0
1964	Q9BV40	7bv6	A	0
1965	Q9BV57	4qgn	A	0
1966	Q9BV79	7ayb	A	0
1967	Q9BV81	7ado	F	0
1968	Q9BV86	5cvd	A	0
1969	Q9BVA6	4u04	A	0
1970	Q9BW66	8cih	A	0
1971	Q9BWG6	7dvq	V	0
1972	Q9BX59	5wer	C	0
1973	Q9BXC1	7xv3	R	0
1974	Q9BXD5	6arh	A	0
1975	Q9BXJ0	4f3j	A	0
1976	Q9BXJ8	7cxr	A	0
1977	Q9BXJ9	6c9m	A	0
1978	Q9BXR0	7nq4	A	0
1979	Q9BXS1	2pny	A	0
1980	Q9BXS9	8opq	A	0
1981	Q9BXW4	3vvw	B	0
1982	Q9BXW9	8a9j	B	0
1983	Q9BY14	7bpr	A	0
1984	Q9BY44	8dys	A	0
1985	Q9BYC8	7of0	0	0
1986	Q9BYD1	7of0	K	0
1987	Q9BYN0	1xw3	A	0
1988	Q9BYT8	5luz	A	0
1989	Q9BZJ0	6id1	J	0
1990	Q9BZR6	1ozn	A	0
1991	Q9GZN7	5xqi	A	0
1992	Q9GZQ8	5d94	A	0
1993	Q9GZS1	7ob9	M	0
1994	Q9GZV9	7ysh	B	0
1995	Q9GZX7	5w1c	A	0
1996	Q9GZZ1	6wfn	A	0
1997	Q9GZZ9	6h77	A	0
1998	Q9H0A8	8f2r	D	0
[truncated: 249 more rows]

## Sheet: Supplementary Table 3
Supplementary Table 3 - Protein IDs with druggability labels in the ProTar-II dataset.
Row	Protein ID	Length	Label
1	Q8WUI4	952	1
2	Q99456	494	1
3	Q99829	537	1
4	P29590	882	1
5	Q16881	649	1
6	Q9H1R3	596	1
7	P13716	330	1
8	P04792	205	1
9	O95477	2261	1
10	P05771	671	1
11	P45973	191	1
12	Q13003	919	1
13	P41235	474	1
14	Q9UNP4	418	1
15	Q96Q40	435	1
16	P13727	222	1
17	Q15822	529	1
18	P26640	1264	1
19	P29350	595	1
20	Q99814	870	1
21	Q02083	359	1
22	P01861	396	1
23	P10109	184	1
24	Q9HBK9	375	1
25	Q8WYK2	163	1
26	P22460	613	1
27	Q9Y275	285	1
28	P46736	316	1
29	P23258	451	1
30	Q16555	572	1
31	O14958	399	1
32	P09693	182	1
33	Q9GZZ6	450	1
34	Q6V0L0	522	1
35	P56524	1084	1
36	P17252	672	1
37	O43920	106	1
38	P22033	750	1
39	O00180	336	1
40	Q9Y257	313	1
41	P30626	198	1
42	P15121	316	1
43	Q12882	1025	1
44	P22303	614	1
45	P98170	497	1
46	P38936	164	1
47	P49257	510	1
48	Q9Y5S8	564	1
49	P06858	475	1
50	P09493	284	1
51	Q9NQX3	736	1
52	P42685	505	1
53	Q8NET8	790	1
54	Q9HBA0	871	1
55	P23526	432	1
56	P30101	505	1
57	P51168	640	1
58	P06213	1382	1
59	Q9UHW9	1150	1
60	O15239	70	1
61	P22455	802	1
62	P41439	245	1
63	Q96Q83	286	1
64	P30519	316	1
65	P62745	196	1
66	Q9H4B7	451	1
67	P06280	429	1
68	O43617	180	1
69	P03905	459	1
70	P49585	367	1
71	P80192	1104	1
72	Q8IW41	473	1
73	P12318	317	1
74	P48167	497	1
75	P30874	369	1
76	Q96ER9	411	1
77	P08172	466	1
78	P37059	387	1
79	P11217	842	1
80	P51813	675	1
81	Q8IU85	385	1
82	O75340	191	1
83	P02649	317	1
84	Q15738	373	1
85	Q9Y2T6	319	1
86	P05155	500	1
87	P31645	630	1
88	O75964	103	1
89	O00204	365	1
90	O15528	508	1
91	Q16853	763	1
92	O94768	372	1
93	P45381	313	1
94	Q9UI32	602	1
95	P48764	834	1
96	O60513	344	1
97	P00387	301	1
98	O75311	464	1
99	P31358	61	1
100	P30939	366	1
101	P21283	382	1
102	P23141	567	1
103	Q15418	735	1
104	P21266	225	1
105	P25100	572	1
106	Q9H2X6	1198	1
107	P02750	347	1
108	P11586	935	1
109	P06239	509	1
110	P43353	468	1
111	Q16552	155	1
112	P09884	1462	1
113	Q92769	488	1
114	Q16288	839	1
115	P01009	418	1
116	P25021	359	1
117	O95139	128	1
118	P62750	156	1
119	P35219	290	1
120	P45984	424	1
121	P04278	402	1
122	Q08462	1091	1
123	O60218	316	1
124	P21980	687	1
125	O76054	403	1
126	Q13621	1099	1
127	P29218	277	1
128	O14618	274	1
129	P17948	1338	1
130	P48163	572	1
131	P22557	587	1
132	Q08170	494	1
133	P28223	471	1
134	P10721	976	1
135	P16455	207	1
136	P36578	427	1
137	Q86XP1	1220	1
138	P18825	462	1
139	P48551	515	1
140	Q96FI4	390	1
141	O75762	1119	1
142	Q9UJT1	453	1
143	P01584	269	1
144	P02747	245	1
145	P32238	428	1
146	Q8N142	457	1
147	P35462	400	1
148	P29973	686	1
149	Q86YB8	467	1
150	P17568	137	1
151	P54802	743	1
152	P34969	479	1
153	Q9Y619	301	1
154	P06732	381	1
155	P37231	505	1
156	P06746	335	1
157	P15291	398	1
158	O15393	492	1
159	P49356	437	1
160	P00813	363	1
161	P02792	175	1
162	Q9BXA7	367	1
163	P50213	366	1
164	O00764	312	1
165	Q14626	422	1
166	O14649	394	1
167	P08729	469	1
168	P16070	742	1
169	Q02750	393	1
170	P22309	533	1
171	P54219	525	1
172	P19801	751	1
173	P01871	474	1
174	Q8TCT1	267	1
175	P24046	479	1
176	Q16513	984	1
177	O75343	617	1
178	P32119	198	1
179	P37173	567	1
180	Q7Z460	1538	1
181	P12319	257	1
182	Q99808	456	1
183	Q16873	150	1
184	P15814	213	1
185	Q9Y5S1	764	1
186	P28472	473	1
187	O43252	624	1
188	Q15274	297	1
189	P00918	260	1
190	P02679	453	1
191	P0C0L5	1744	1
192	P21281	511	1
193	Q9UQD0	1980	1
194	P01599	117	1
195	Q8NBN7	331	1
196	P01023	1474	1
197	Q9UK17	655	1
198	P17844	614	1
199	P15144	967	1
200	P13498	195	1
201	Q96RJ0	339	1
202	Q15750	504	1
203	P12259	2224	1
204	Q8IWT1	228	1
205	Q13547	482	1
206	Q9UIX4	513	1
207	Q14524	2016	1
208	Q13423	1086	1
209	P43116	358	1
210	P05177	516	1
211	P49281	568	1
212	P34903	492	1
213	Q9BY32	194	1
214	P13674	534	1
215	P41743	596	1
216	P05362	532	1
217	O60939	215	1
218	Q9HB21	404	1
219	O15392	142	1
220	P19784	350	1
221	Q9Y6L6	691	1
222	Q6IB77	296	1
223	O60359	315	1
224	P30837	517	1
225	O43353	540	1
226	Q00532	357	1
227	Q06481	763	1
228	P05106	788	1
229	P08684	503	1
230	P51812	740	1
231	P31327	1500	1
232	P23743	735	1
233	Q8WXS5	425	1
234	P06276	602	1
235	P04054	148	1
236	P03897	115	1
237	Q9ULU8	1353	1
238	P14902	403	1
239	P30988	474	1
240	P04279	462	1
241	O15075	740	1
242	P26439	372	1
243	Q9NYK1	1049	1
244	O14730	519	1
245	O75251	213	1
246	Q9Y694	548	1
247	P11511	503	1
248	P18850	670	1
249	O15530	556	1
250	P01100	380	1
251	P02765	367	1
252	O15554	427	1
253	Q00535	292	1
254	Q8TD30	523	1
255	P18858	919	1
256	P20839	514	1
257	Q8WY07	619	1
258	P19838	968	1
259	O43181	175	1
260	P19823	946	1
261	P22676	271	1
262	O60895	175	1
263	O14965	403	1
264	Q00266	395	1
265	P08069	1367	1
266	Q12809	1159	1
267	P30532	468	1
268	P09769	529	1
269	O76083	593	1
270	P19525	551	1
271	O15197	1021	1
272	P37288	418	1
273	P34998	444	1
274	P06310	120	1
275	P22626	353	1
276	Q9NR97	1041	1
277	P42262	883	1
278	P08697	491	1
279	Q01118	1682	1
280	P14416	443	1
281	Q15116	288	1
282	P13073	169	1
283	Q969P6	601	1
284	P49069	296	1
285	Q14520	560	1
286	P49759	484	1
287	Q9Y6F1	533	1
288	O96017	543	1
289	Q8TD19	979	1
290	Q16798	604	1
291	P08253	660	1
292	Q8TET4	914	1
293	P10915	354	1
294	P48664	564	1
295	Q99735	147	1
296	Q9H4Y5	243	1
297	Q8N1C3	465	1
298	P20333	461	1
299	Q96S37	553	1
300	P25713	68	1
301	P13995	350	1
302	Q14289	1009	1
303	P08173	479	1
304	Q14457	450	1
305	Q16790	459	1
306	O75746	678	1
307	Q9UBS5	961	1
308	P01008	464	1
309	Q03181	441	1
310	P41250	739	1
311	O00398	339	1
312	P15502	786	1
313	P31995	323	1
314	P0C264	359	1
315	O75899	941	1
316	Q9UJT0	475	1
317	P30084	290	1
318	P09172	617	1
319	Q9UQQ2	575	1
320	P04080	98	1
321	P49760	499	1
322	P34972	360	1
323	P21802	821	1
324	Q8IUZ5	450	1
325	Q12791	1236	1
326	P19099	503	1
327	P25815	95	1
328	O15304	175	1
329	P41145	380	1
330	P46663	353	1
331	P07357	584	1
332	Q16775	308	1
333	Q9NZD4	102	1
334	P07355	339	1
335	O43246	635	1
336	P08670	466	1
337	P46439	218	1
338	P27487	766	1
339	O60896	148	1
340	P12931	536	1
341	P07686	556	1
342	Q96EN8	888	1
343	Q9Y5K8	247	1
344	Q9UBL9	471	1
345	Q9NZV8	630	1
346	Q13838	428	1
347	P22234	425	1
348	Q03431	593	1
349	Q8TD43	1214	1
350	Q75N90	2809	1
351	P07438	61	1
352	Q96C36	320	1
353	P06870	262	1
354	Q00796	357	1
355	P51884	338	1
356	P51160	858	1
357	P17612	351	1
358	Q9UJ96	466	1
359	P11717	2491	1
360	Q92482	292	1
361	P39748	380	1
362	P07550	413	1
363	P07358	591	1
364	Q9NQ25	335	1
365	P28074	263	1
366	P13612	1032	1
367	P46734	347	1
368	A5X5Y0	456	1
369	Q9Y6Y9	160	1
370	Q6W5P4	371	1
371	P34897	504	1
372	Q16322	511	1
373	P35225	146	1
374	Q9NR96	1032	1
375	Q86W47	210	1
376	P43652	599	1
377	Q96L12	384	1
378	Q15118	436	1
379	O75716	305	1
380	P30613	574	1
381	Q00536	496	1
382	P22570	491	1
383	Q06033	890	1
384	O75306	463	1
385	P62316	118	1
386	Q9HA77	564	1
387	Q14571	2701	1
388	Q9GZR5	314	1
389	P36544	502	1
390	P28845	292	1
391	P49019	387	1
392	Q16647	500	1
393	P43003	542	1
394	P06733	434	1
395	Q16659	721	1
396	P49840	483	1
397	Q13555	558	1
398	Q16720	1220	1
399	P05113	134	1
400	P28907	300	1
401	O95644	943	1
402	P17181	557	1
403	P21589	574	1
404	O75838	187	1
405	Q16558	191	1
406	Q9UHQ9	305	1
407	P14543	1247	1
408	Q71U36	451	1
409	Q06323	249	1
410	P00367	558	1
411	Q07021	282	1
412	P07814	1512	1
413	Q15569	626	1
414	P33681	288	1
415	P15313	513	1
416	P04035	888	1
417	P03886	318	1
418	P15056	766	1
419	O95835	1130	1
420	Q07954	4544	1
421	P23634	1241	1
422	P50135	292	1
423	P51575	399	1
424	P42336	1068	1
425	P35916	1363	1
426	Q9HD40	501	1
427	P20815	502	1
428	P0DP24	149	1
429	Q9Y6T7	804	1
430	O14732	288	1
431	P46781	194	1
432	Q16878	200	1
433	P0DP23	149	1
434	P22748	312	1
435	O14832	338	1
436	P04731	61	1
437	Q9Y2K2	1321	1
438	Q32P28	736	1
439	P35858	605	1
440	P61769	119	1
441	Q9NYY3	685	1
442	P50897	306	1
443	Q14994	352	1
444	P28566	365	1
445	Q9Y6H6	103	1
446	O95665	410	1
447	Q92772	493	1
448	Q9NYQ3	351	1
449	P35556	2912	1
450	P04075	364	1
451	P12429	323	1
452	P48507	274	1
453	Q9UHD2	729	1
454	P98160	4391	1
455	P16152	277	1
456	P25103	407	1
457	P00374	187	1
458	P07307	311	1
459	Q07869	468	1
460	P35372	400	1
461	P07359	652	1
462	Q00537	523	1
463	P51970	172	1
464	Q9HAZ1	481	1
465	P62857	69	1
466	Q13233	1512	1
467	P0DP25	149	1
468	P09619	1106	1
469	Q9NSA0	550	1
470	P00709	142	1
471	P30518	371	1
472	P62277	151	1
473	P37840	140	1
474	P29622	427	1
475	P51649	535	1
476	P78356	416	1
477	Q99437	205	1
478	P08185	405	1
479	P32004	1257	1
480	P51787	676	1
481	Q6ZQY3	521	1
482	O15270	562	1
483	Q7L7X3	1001	1
484	P51681	352	1
485	P27815	886	1
486	P80748	117	1
487	P46098	478	1
488	Q5NUL3	361	1
489	P05787	483	1
490	Q13126	283	1
491	P25705	553	1
492	P08779	473	1
493	Q9UNX9	436	1
494	P04839	570	1
495	P04003	597	1
496	Q9Y463	629	1
497	P28065	219	1
498	P11362	822	1
499	P07288	261	1
500	P03891	347	1
501	P07947	543	1
502	Q9UDX4	400	1
503	Q8N339	61	1
504	O14757	476	1
505	P12821	1306	1
506	Q13177	524	1
507	P17735	454	1
508	P13640	62	1
509	P18283	190	1
510	P23921	792	1
511	Q04828	323	1
512	Q9Y285	508	1
513	Q14697	944	1
514	P28221	377	1
515	P28329	748	1
516	O43766	372	1
517	Q99828	191	1
518	P00325	375	1
519	P23368	584	1
520	Q15375	998	1
521	O15269	473	1
522	P37088	669	1
523	Q02809	727	1
524	Q96D53	544	1
525	Q8N5S9	505	1
526	P29074	926	1
527	P54619	331	1
528	P11137	1827	1
529	P56937	341	1
530	P16444	411	1
531	O95670	118	1
532	Q16678	543	1
533	P68400	391	1
534	P01591	159	1
535	P03951	625	1
536	P21397	527	1
537	P18627	525	1
538	P00338	332	1
539	P26358	1616	1
540	P54886	795	1
541	P01106	454	1
542	Q96LB4	118	1
543	O96013	591	1
544	Q14534	574	1
545	P42766	123	1
546	Q8TDU6	330	1
547	P32418	973	1
548	O95479	791	1
549	P04083	346	1
550	P30043	206	1
551	Q8TD08	544	1
552	P07225	676	1
553	P00734	622	1
554	O75715	221	1
555	P51553	393	1
556	Q9NZD1	345	1
557	P51161	128	1
558	P51858	240	1
559	P42081	329	1
560	Q9UL54	1235	1
561	P04114	4563	1
562	O15379	428	1
563	Q96L42	1107	1
564	Q9UKV0	1011	1
565	P02675	491	1
566	P98155	873	1
567	P01138	241	1
568	O14983	1001	1
569	O43526	872	1
570	P23763	118	1
571	P19793	462	1
572	O00408	941	1
573	Q96NR8	316	1
574	O75874	414	1
575	Q9GZU7	261	1
576	P10636	758	1
577	Q86YN6	1023	1
578	P53396	1101	1
579	P35968	1356	1
580	P53985	500	1
581	Q9UJ70	344	1
582	P50750	372	1
583	P41231	377	1
584	Q14164	716	1
585	P02748	559	1
586	P49327	2511	1
587	O43614	444	1
588	Q02153	619	1
589	P13647	590	1
590	P04637	393	1
591	P48728	403	1
592	Q15139	912	1
593	P41180	1078	1
594	P29466	404	1
595	Q96PY6	1258	1
596	Q02156	737	1
597	Q01995	201	1
598	P11168	524	1
599	Q9UBM7	475	1
600	P16109	830	1
601	Q59H18	835	1
602	P63261	375	1
603	Q96L21	214	1
604	Q03405	335	1
605	P49146	381	1
606	P55786	919	1
607	P0DMS8	318	1
608	P19971	482	1
609	Q9UNN8	238	1
610	P20742	1482	1
611	Q9UF02	275	1
612	Q96GD4	344	1
613	P10809	573	1
614	P36542	298	1
615	P00439	452	1
616	P29376	864	1
617	Q9UHF0	121	1
618	P51164	291	1
619	P46597	345	1
620	O43677	76	1
621	Q8N0U8	176	1
622	P12268	514	1
623	P21554	472	1
624	Q9Y6J6	123	1
625	P07237	508	1
626	Q86YV6	388	1
627	Q9BYZ2	381	1
628	Q13237	762	1
629	Q14123	709	1
630	Q16539	360	1
631	O15547	441	1
632	O00469	737	1
633	Q9UKQ2	775	1
634	P30291	646	1
635	P28335	458	1
636	Q9UBV8	284	1
637	P48443	463	1
638	Q00975	2339	1
639	Q9P0J0	144	1
640	P18848	351	1
641	P62937	165	1
642	P31946	246	1
643	O60568	738	1
644	Q16773	422	1
645	P22607	806	1
646	P35237	376	1
647	Q9NYL2	800	1
648	P98066	277	1
649	P28331	727	1
650	O60658	829	1
651	P53779	464	1
652	Q05655	676	1
653	P17516	323	1
654	Q96PD7	388	1
655	Q9BTZ2	278	1
656	O75914	559	1
657	Q04759	706	1
658	O95838	553	1
659	P20813	491	1
660	Q9H2G2	1235	1
661	P80365	405	1
662	Q08289	660	1
663	P31942	346	1
664	Q00653	900	1
665	P21549	392	1
666	Q9Y4U1	282	1
667	P11177	359	1
668	Q9BXT2	260	1
669	P54289	1103	1
670	Q6UX15	382	1
671	P06576	529	1
672	P49589	748	1
673	P51693	650	1
674	Q92800	747	1
675	O00305	520	1
676	Q5KSL6	1271	1
677	Q9BYV1	514	1
678	P09429	215	1
679	P10092	127	1
680	Q9Y5N1	445	1
681	Q9H2S1	579	1
682	P49888	294	1
683	Q99640	499	1
684	O75460	977	1
685	P40939	763	1
686	P14207	255	1
687	P00450	1065	1
688	P21291	193	1
689	O00142	265	1
690	O43293	454	1
691	P30086	187	1
692	P35408	488	1
693	Q9BXJ7	453	1
694	Q96I59	477	1
695	P27707	260	1
696	P36543	226	1
697	Q9Y5K3	369	1
698	P49354	379	1
699	P39086	918	1
700	Q96P88	292	1
701	Q02221	97	1
702	P68104	462	1
703	P18847	181	1
704	Q9NS18	164	1
705	Q9UHI5	535	1
706	Q9P2K8	1649	1
707	P32245	332	1
708	P54368	228	1
709	O95299	355	1
710	O15540	132	1
711	P05090	189	1
712	P12724	160	1
713	P51843	470	1
714	P08620	206	1
715	Q9Y2D1	282	1
716	Q86UW7	1296	1
717	P04406	335	1
718	P18505	474	1
719	P00352	501	1
720	Q99572	595	1
721	P53667	647	1
722	Q16478	980	1
723	P00491	289	1
724	O60840	1977	1
725	P19021	973	1
726	Q16099	956	1
727	P02778	98	1
728	Q13163	448	1
729	P40925	334	1
730	P08473	750	1
731	P29508	390	1
732	P16219	412	1
733	O94903	275	1
734	Q9NVH6	421	1
735	P05543	415	1
736	P08758	320	1
737	O14717	391	1
738	P21817	5038	1
739	Q8IVL5	708	1
740	P01024	1663	1
741	P31415	396	1
742	Q9UI12	483	1
743	Q9NS85	328	1
744	Q13509	450	1
745	P07498	182	1
746	P35754	106	1
747	P53805	252	1
748	Q96IY4	423	1
749	Q86Y39	141	1
750	P49763	221	1
751	P36896	505	1
752	P47712	749	1
753	P42338	1070	1
754	Q9NR82	932	1
755	P07306	291	1
756	Q16718	116	1
757	Q02108	690	1
758	P02647	267	1
759	P08686	495	1
760	P56181	108	1
761	P31025	176	1
762	P23280	308	1
763	O75600	419	1
764	Q8N543	542	1
765	P51659	736	1
766	P50440	423	1
767	P46782	204	1
768	Q01718	297	1
769	O94788	518	1
770	P01137	390	1
771	Q16602	461	1
772	P36956	1147	1
773	Q14624	930	1
774	O15382	392	1
775	P12004	261	1
776	P28676	217	1
777	P07327	375	1
778	P0CG30	244	1
779	P23416	452	1
780	Q9ULX7	337	1
781	P14778	569	1
782	Q08499	809	1
783	Q8N8Y2	350	1
784	Q04609	750	1
785	Q12879	1464	1
786	Q92753	470	1
787	Q96NX5	476	1
788	P14598	390	1
789	P01860	446	1
790	Q9BXA5	334	1
791	P08100	348	1
792	P54760	987	1
793	Q02223	184	1
794	P27824	592	1
795	P21728	446	1
796	Q03403	129	1
797	P10696	532	1
798	P80511	92	1
799	Q13488	830	1
800	P32927	897	1
801	P01133	1207	1
802	P07900	732	1
803	Q9UDX3	406	1
804	P04733	61	1
805	Q96FQ6	103	1
806	Q9UBF8	816	1
807	P34995	402	1
808	P59796	221	1
809	P08183	1280	1
810	Q04206	551	1
811	Q96RQ9	567	1
812	Q6DT37	1551	1
813	P05121	402	1
814	P61626	148	1
815	P15880	293	1
816	Q9UGM1	479	1
817	P15309	386	1
818	O60931	367	1
819	Q9NZD2	209	1
820	Q16836	314	1
821	P35367	487	1
822	P31152	587	1
823	Q13255	1194	1
824	P03952	638	1
825	P78417	241	1
826	O00483	81	1
827	Q16620	822	1
828	Q86V86	326	1
829	P13569	1480	1
830	Q9BYT3	514	1
831	P27361	379	1
832	Q9BY41	377	1
833	Q9H2H9	487	1
834	Q8N1Q1	262	1
835	P09455	135	1
836	Q96RI1	486	1
837	O95749	300	1
838	P24666	158	1
839	Q12797	758	1
840	P23975	617	1
841	P51679	360	1
842	P23219	599	1
843	P06744	558	1
844	Q02127	395	1
845	P40394	386	1
846	Q9Y5Y9	1956	1
847	P30044	214	1
848	P48547	511	1
849	P07333	972	1
850	P32929	405	1
851	P19827	911	1
852	Q9BY49	303	1
853	P57078	832	1
854	P08519	2040	1
855	P36507	400	1
856	P48357	1165	1
857	P32320	146	1
858	Q96GA7	329	1
859	O43776	548	1
860	P16220	327	1
861	P48169	554	1
862	Q9ULB1	1477	1
863	Q8TDN1	519	1
864	P42261	906	1
865	Q9Y5C1	460	1
866	P53355	1430	1
867	P51957	841	1
868	P51956	506	1
869	Q16134	617	1
870	P15169	458	1
871	P78362	688	1
872	P11474	423	1
873	P14550	325	1
874	Q9UGI9	489	1
875	Q9Y233	1055	1
876	O15374	487	1
877	P62955	275	1
878	P55899	365	1
879	Q8TE23	839	1
880	P30530	894	1
881	P33981	857	1
882	Q13938	275	1
883	Q8TCC7	542	1
884	Q8N159	534	1
885	Q96NY8	510	1
886	Q14643	2758	1
887	P14210	728	1
888	Q13393	1074	1
889	P25116	425	1
890	P55073	304	1
891	Q9BXI2	301	1
892	Q6ZN16	1313	1
893	Q8NFD2	765	1
894	O43193	412	1
895	P32745	418	1
896	Q13131	559	1
897	P24310	79	1
898	P51788	898	1
899	Q05329	585	1
900	P10176	69	1
901	Q96KS0	407	1
902	Q9NPA1	279	1
903	P28702	533	1
904	Q86VB7	1156	1
905	P10826	455	1
906	Q12866	999	1
907	P05181	493	1
908	P12236	298	1
909	O95747	527	1
910	O75936	387	1
911	F7VJQ1	73	1
912	P10828	461	1
913	P10646	304	1
914	P20618	241	1
915	P43119	386	1
916	P56556	128	1
917	P31937	336	1
918	O14594	1321	1
919	P15260	489	1
920	P52824	942	1
921	Q03393	145	1
922	P02533	472	1
923	Q92806	393	1
924	P00748	615	1
925	Q9HC97	309	1
926	Q02338	343	1
927	P23297	94	1
928	P28908	595	1
929	Q15746	1914	1
930	Q05901	458	1
931	P00533	1210	1
932	O15111	745	1
933	O00206	839	1
934	P41222	190	1
935	Q8N5Z0	425	1
936	Q02218	1023	1
937	Q8NCM2	988	1
938	Q15942	572	1
939	P15531	152	1
940	P40933	162	1
941	P01031	1676	1
942	P35346	364	1
943	Q8WWQ8	2551	1
944	P07477	247	1
945	P61073	352	1
946	P43487	201	1
947	O00141	431	1
948	P11387	765	1
949	P01303	97	1
950	P07360	202	1
951	P14555	144	1
952	O14521	159	1
953	Q08493	712	1
954	Q9H3S4	243	1
955	Q9NY56	170	1
956	Q02880	1626	1
957	P26010	798	1
958	Q6PI48	645	1
959	P47944	62	1
960	P10276	462	1
961	Q9NY47	1150	1
962	P11766	374	1
963	Q96SL4	187	1
964	O15440	1437	1
965	Q6YP21	454	1
966	Q9Y3I0	505	1
967	P11532	3685	1
968	P20132	328	1
969	Q7L0J3	742	1
970	Q9Y600	493	1
971	Q96QT4	1865	1
972	P02763	201	1
973	P31639	672	1
974	P21917	419	1
975	Q9UJ90	142	1
976	P05023	1023	1
977	P11166	492	1
978	P31260	410	1
979	Q9UM01	511	1
980	P11021	654	1
981	Q16518	533	1
982	Q8N568	766	1
983	P31151	101	1
984	O75636	299	1
985	P13611	3396	1
986	Q06203	517	1
987	Q9NQU5	681	1
988	Q9UJU2	399	1
989	P24752	427	1
990	O95342	1321	1
991	P02655	101	1
992	P36021	539	1
993	P30411	391	1
994	P39900	470	1
995	P15924	2871	1
996	P51580	245	1
997	P30559	389	1
998	P10997	89	1
999	P06493	297	1
1000	Q9H169	189	1
1001	P39019	145	1
1002	Q13627	763	1
1003	Q99259	594	1
1004	P07998	156	1
1005	Q07075	957	1
1006	Q5XXA6	986	1
1007	Q8N9I0	419	1
1008	Q13164	816	1
1009	P63252	427	1
1010	P17405	631	1
1011	O75185	946	1
1012	O60706	1549	1
1013	Q16348	729	1
1014	Q9H3Y6	488	1
1015	Q07864	2286	1
1016	Q15904	470	1
1017	P20674	150	1
1018	P02790	462	1
1019	O14842	300	1
1020	P18510	177	1
1021	P14770	177	1
1022	P08246	267	1
1023	P35354	604	1
1024	Q9NXG6	502	1
1025	P04150	777	1
1026	Q9Y271	337	1
1027	Q14500	433	1
1028	P35218	305	1
1029	P27635	214	1
1030	O95167	84	1
1031	P00403	227	1
1032	P07101	528	1
1033	P28062	276	1
1034	O95069	426	1
1035	P26951	378	1
1036	P00846	226	1
1037	P50579	478	1
1038	P06703	90	1
1039	P11310	421	1
1040	O14880	152	1
1041	P52429	567	1
1042	P25101	427	1
1043	Q01668	2161	1
1044	P51692	787	1
1045	P09960	611	1
1046	P68871	147	1
1047	P48058	902	1
1048	P48637	474	1
1049	P19835	753	1
1050	Q96A70	460	1
1051	P52569	658	1
1052	P07451	260	1
1053	P63027	116	1
1054	Q8TDR2	534	1
1055	Q14680	651	1
1056	Q9UDR5	926	1
1057	Q0VD83	1097	1
1058	P29275	332	1
1059	P56381	51	1
1060	P17540	419	1
1061	P00742	488	1
1062	P50453	376	1
1063	P20645	277	1
1064	P10253	952	1
1065	P42765	397	1
1066	O14936	926	1
1067	P05230	155	1
1068	Q9Y6M9	179	1
1069	P78527	4128	1
1070	P31943	449	1
1071	P10768	282	1
1072	Q96A05	226	1
1073	Q13370	1112	1
1074	Q06278	1338	1
1075	P07741	180	1
1076	P54750	535	1
1077	P27797	417	1
1078	P08581	1390	1
1079	Q6WRI0	2623	1
1080	P14324	419	1
1081	O75493	328	1
1082	P23786	658	1
1083	P78352	724	1
1084	P22001	575	1
1085	P30049	168	1
1086	Q15238	335	1
1087	P42898	656	1
1088	P48448	385	1
1089	Q9UGM6	360	1
1090	P48047	213	1
1091	P25024	350	1
1092	P40967	661	1
1093	P28222	390	1
1094	P62807	126	1
1095	P00480	354	1
1096	Q9BQ31	491	1
1097	P47900	373	1
1098	Q02383	582	1
1099	P49773	126	1
1100	P49721	201	1
1101	P47870	512	1
1102	P45983	427	1
1103	P00915	261	1
1104	P48029	635	1
1105	Q9UKI8	766	1
1106	Q969S2	332	1
1107	Q9BUB5	465	1
1108	O75015	233	1
1109	Q52WX2	424	1
1110	P50416	773	1
1111	Q14330	331	1
1112	Q92887	1545	1
1113	P45954	432	1
1114	P08174	381	1
1115	Q8TDS4	363	1
1116	Q96L34	752	1
1117	Q92952	543	1
1118	Q15428	464	1
1119	P07711	333	1
1120	Q9NSA2	647	1
1121	Q5JVS0	413	1
1122	Q92953	911	1
1123	P16435	677	1
1124	O43283	966	1
1125	Q9P289	416	1
1126	P04196	525	1
1127	O00519	579	1
1128	P00505	430	1
1129	Q92506	261	1
1130	P20648	1035	1
1131	P17752	444	1
1132	P15086	417	1
1133	P17936	291	1
1134	P11229	460	1
1135	P16422	314	1
1136	O94760	285	1
1137	P00749	431	1
1138	Q8N8R3	303	1
1139	Q8WU03	294	1
1140	P15104	373	1
1141	O14964	777	1
1142	Q99720	223	1
1143	P05089	322	1
1144	P08913	465	1
1145	O15146	869	1
1146	P15509	400	1
1147	P08294	240	1
1148	P14866	589	1
1149	P00390	522	1
1150	P11388	1531	1
1151	Q9H228	398	1
1152	P29803	388	1
1153	Q9GZT9	426	1
1154	O43837	385	1
1155	Q2M2I8	961	1
1156	P35527	623	1
1157	Q08345	913	1
1158	P05129	697	1
1159	Q9Y243	479	1
1160	O14841	1288	1
1161	P30038	563	1
1162	Q9UM07	663	1
1163	Q9UGJ0	569	1
1164	P09525	319	1
1165	P61421	351	1
1166	P47901	424	1
1167	Q9NS75	346	1
1168	P11413	515	1
1169	P02452	1464	1
1170	P35590	1138	1
1171	Q9Y5Y6	855	1
1172	P15391	556	1
1173	P12532	417	1
1174	Q05397	1052	1
1175	P05108	521	1
1176	P55017	1021	1
1177	P16473	764	1
1178	P04746	511	1
1179	P61024	79	1
1180	P06729	351	1
1181	P02746	253	1
1182	P21964	271	1
1183	P23469	700	1
1184	Q9NZQ7	290	1
1185	P22694	351	1
1186	O95263	885	1
1187	P05231	212	1
1188	Q6MZM0	1159	1
1189	Q8NHE4	81	1
1190	P06126	327	1
1191	P13762	266	1
1192	Q9NPC2	374	1
1193	P43405	635	1
1194	O15427	465	1
1195	Q9UP52	801	1
1196	Q9UKU7	415	1
1197	Q14978	699	1
1198	P04070	461	1
1199	Q9Y5Y7	322	1
1200	P16499	860	1
1201	P23381	471	1
1202	P07098	398	1
1203	P51582	365	1
1204	P56537	245	1
1205	Q30154	266	1
1206	P20061	433	1
1207	Q9UQM7	478	1
1208	Q6PIU1	500	1
1209	P02795	61	1
1210	P13693	172	1
1211	P69905	142	1
1212	O15123	496	1
1213	P18405	259	1
1214	Q96S86	360	1
1215	P19440	569	1
1216	P62753	249	1
1217	P32239	447	1
1218	P15382	129	1
1219	P43403	619	1
1220	P14415	290	1
1221	P53350	603	1
1222	P07948	512	1
1223	P35610	550	1
1224	P06850	196	1
1225	P08603	1231	1
1226	P03372	595	1
1227	P00797	406	1
1228	P60568	153	1
1229	Q16760	1214	1
1230	P30273	86	1
1231	P60174	249	1
1232	Q16832	855	1
1233	P20963	164	1
1234	Q9NY46	2000	1
1235	Q99571	388	1
1236	Q9UL51	889	1
1237	P47989	1333	1
1238	P01619	116	1
1239	Q92945	711	1
1240	Q9UF33	1036	1
1241	P09466	180	1
1242	P01579	166	1
1243	P31153	395	1
1244	P08912	532	1
1245	P48729	337	1
1246	P78348	528	1
1247	Q9ULY5	219	1
1248	P10515	647	1
1249	P05546	499	1
1250	O43613	425	1
1251	P31751	481	1
1252	P38435	758	1
1253	P46940	1657	1
1254	P84077	181	1
1255	Q9Y646	472	1
1256	O95169	186	1
1257	Q07955	248	1
1258	P17174	413	1
1259	Q9BVS4	552	1
1260	Q13085	2346	1
1261	Q4U2R8	563	1
1262	P42263	894	1
1263	Q08828	1119	1
1264	P11274	1271	1
1265	P59768	71	1
1266	P11473	427	1
1267	P29474	1203	1
1268	Q9NYR8	311	1
1269	P01375	233	1
1270	Q9H4B4	646	1
1271	Q96DB2	347	1
1272	Q01959	620	1
1273	Q06187	659	1
1274	P49915	693	1
1275	Q16512	942	1
1276	Q9UEE5	414	1
1277	P15328	257	1
1278	Q13470	666	1
1279	P30968	328	1
1280	Q13153	545	1
1281	Q02643	423	1
1282	P19652	201	1
1283	P41143	372	1
1284	Q14722	419	1
1285	Q96PD5	576	1
1286	Q14012	370	1
1287	P51606	427	1
1288	P0C0L4	1744	1
1289	Q9H015	551	1
1290	P21453	382	1
1291	P17787	502	1
1292	P49908	381	1
1293	Q9UK23	515	1
1294	P29372	298	1
1295	Q9UNQ0	655	1
1296	Q15493	299	1
1297	O00555	2506	1
1298	O95470	568	1
1299	P23945	695	1
1300	Q7Z4J2	276	1
1301	Q9H093	628	1
1302	P24298	496	1
1303	Q16864	119	1
1304	P13945	408	1
1305	Q9C0B1	505	1
1306	P04264	644	1
1307	P30556	359	1
1308	P21462	350	1
1309	P35228	1153	1
1310	Q9NPH2	558	1
1311	Q7L5Y9	396	1
1312	P05556	798	1
1313	Q99519	415	1
1314	Q9NR19	701	1
1315	P11216	843	1
1316	P78508	379	1
1317	O95864	444	1
1318	O95182	113	1
1319	Q96RD7	426	1
1320	Q8IVL6	736	1
1321	P25963	317	1
1322	P49841	420	1
1323	P11498	1178	1
1324	Q9GZT4	340	1
1325	P04004	478	1
1326	P35498	2009	1
1327	Q9UP95	1085	1
1328	P40306	273	1
1329	P12277	381	1
1330	Q9BRS2	568	1
1331	P35398	523	1
1332	O95718	433	1
1333	P49619	791	1
1334	P09211	210	1
1335	P17538	263	1
1336	P06396	782	1
1337	Q15842	424	1
1338	Q9Y487	856	1
1339	P41968	323	1
1340	O15399	1336	1
1341	O75747	1486	1
1342	Q93050	837	1
1343	Q9Y2Q3	226	1
1344	P15954	63	1
1345	P18669	254	1
1346	P20702	1163	1
1347	O00444	970	1
1348	P63316	161	1
1349	Q9NSD9	589	1
1350	Q701N4	177	1
1351	P29762	137	1
1352	Q9ULA0	485	1
1353	Q95460	341	1
1354	P04040	527	1
1355	Q9H2K8	898	1
1356	P36888	993	1
1357	P78540	354	1
1358	Q12852	859	1
1359	P33402	732	1
1360	P78334	506	1
1361	P30838	453	1
1362	P05120	415	1
1363	P08637	254	1
1364	P00738	406	1
1365	O75880	301	1
1366	P10275	920	1
1367	Q8NER1	839	1
1368	O95178	105	1
1369	P33151	784	1
1370	O14920	756	1
1371	P06401	933	1
1372	P00395	513	1
1373	Q8TED1	209	1
1374	Q7Z2Z2	1120	1
1375	P52333	1124	1
1376	P02818	100	1
1377	P13196	640	1
1378	P02751	2477	1
1379	P98194	919	1
1380	P11142	646	1
1381	Q8N4C8	1332	1
1382	P26440	426	1
1383	Q16654	411	1
1384	Q8TCU5	1115	1
1385	P41594	1212	1
1386	P02775	128	1
1387	Q99527	375	1
1388	Q99707	1265	1
1389	P48048	391	1
1390	P42680	631	1
1391	P16615	1042	1
1392	O75911	302	1
1393	Q9BQB6	163	1
1394	Q02252	535	1
1395	Q99712	375	1
1396	Q08426	723	1
1397	P0DJD9	388	1
1398	P68366	448	1
1399	Q9UKG9	612	1
1400	P07737	140	1
1401	P22888	699	1
1402	Q9P0Z9	390	1
1403	P81605	110	1
1404	Q16850	509	1
1405	Q92947	438	1
1406	Q9HBG4	840	1
1407	P09758	323	1
1408	P01589	272	1
1409	P07949	1114	1
1410	P00736	705	1
1411	P54764	986	1
1412	P02708	457	1
1413	Q14542	456	1
1414	P08235	984	1
1415	Q14654	390	1
1416	P01859	395	1
1417	O00763	2458	1
1418	P02689	132	1
1419	P36969	197	1
1420	Q16739	394	1
1421	Q9Y4R7	772	1
1422	P12883	1935	1
1423	P16278	677	1
1424	P09486	303	1
1425	Q86YZ3	2850	1
1426	Q8TCT9	377	1
1427	P09848	1927	1
1428	P40926	338	1
1429	O95237	230	1
1430	Q13523	1007	1
1431	P08631	526	1
1432	P55789	205	1
1433	P0CG04	106	1
1434	Q9Y698	323	1
1435	P21695	349	1
1436	Q13557	499	1
1437	Q14831	915	1
1438	P51648	485	1
1439	P22352	226	1
1440	P07204	575	1
1441	P00750	562	1
1442	P08559	390	1
1443	Q08881	620	1
1444	P49761	638	1
1445	Q9UQB9	309	1
1446	O43674	189	1
1447	P01019	476	1
1448	Q8WWG9	221	1
1449	P21730	350	1
1450	P15559	274	1
1451	P29460	328	1
1452	P49765	207	1
1453	P53778	367	1
1454	P17812	591	1
1455	P30041	224	1
1456	Q01362	244	1
1457	P49286	362	1
1458	P02787	698	1
1459	P12314	374	1
1460	P54284	484	1
1461	Q92736	4967	1
1462	Q01814	1243	1
1463	P35908	639	1
1464	P05026	303	1
1465	P29401	623	1
1466	P01011	423	1
1467	P24311	80	1
1468	Q14749	295	1
1469	Q96RI0	385	1
1470	P07766	207	1
1471	P01857	399	1
1472	P40238	635	1
1473	P08708	135	1
1474	P11836	297	1
1475	P80404	500	1
1476	P48039	350	1
1477	P54577	528	1
1478	P47775	334	1
1479	P04062	536	1
1480	Q9NPA2	562	1
1481	Q16719	465	1
1482	Q15878	2313	1
1483	P30711	240	1
1484	P14616	1297	1
1485	O95264	441	1
1486	Q16445	453	1
1487	P80303	420	1
1488	P49368	545	1
1489	P03915	603	1
1490	P04732	61	1
1491	Q13630	321	1
1492	O00217	210	1
1493	P29475	1434	1
1494	P51170	649	1
1495	P16591	822	1
1496	Q9NXB9	296	1
1497	Q13733	1029	1
1498	P19634	815	1
1499	Q6NUM9	610	1
1500	Q07699	218	1
1501	Q13133	447	1
1502	P55211	416	1
1503	P00451	2351	1
1504	P48723	471	1
1505	P02786	760	1
1506	P41238	236	1
1507	P31040	664	1
1508	P28161	218	1
1509	O00264	195	1
1510	Q06418	890	1
1511	P08514	1039	1
1512	P54762	984	1
1513	P16870	476	1
1514	P61978	463	1
1515	Q02763	1124	1
1516	P21860	1342	1
1517	Q15155	1222	1
1518	Q14973	349	1
1519	P51172	802	1
1520	Q15596	1464	1
1521	Q9Y234	373	1
1522	Q14721	858	1
1523	P31391	388	1
1524	P16410	223	1
1525	Q96PD4	163	1
1526	Q03013	218	1
1527	P23415	457	1
1528	Q9Y4K4	846	1
1529	P79483	266	1
1530	Q9H252	994	1
1531	O43451	2753	1
1532	O95298	119	1
1533	Q15303	1308	1
1534	O00244	68	1
1535	P06748	294	1
1536	P05091	517	1
1537	O00299	241	1
1538	P39905	211	1
1539	P31939	592	1
1540	P29323	1055	1
1541	P08138	427	1
1542	P42681	527	1
1543	Q9Y4I5	508	1
1544	Q7RTT9	530	1
1545	P29322	1005	1
1546	Q9Y3R4	380	1
1547	Q14032	418	1
1548	P54646	552	1
1549	P02656	99	1
1550	P20273	847	1
1551	Q99497	189	1
1552	P00966	412	1
1553	Q9UBK8	698	1
1554	P15428	266	1
1555	Q7RTV2	222	1
1556	P24385	295	1
1557	P34981	398	1
1558	P42679	507	1
1559	P55157	894	1
1560	Q9H422	1215	1
1561	Q969I6	547	1
1562	Q9NS40	1196	1
1563	P42684	1182	1
1564	Q92781	318	1
1565	P02652	100	1
1566	Q13936	2221	1
1567	P43220	463	1
1568	P62993	217	1
1569	P05156	583	1
1570	Q99250	2005	1
1571	O00329	1044	1
1572	P15336	505	1
1573	Q6N063	350	1
1574	P23246	707	1
1575	Q9UBC3	853	1
1576	P56696	695	1
1577	Q9NVS9	261	1
1578	P63244	317	1
1579	P35368	520	1
1580	Q06432	222	1
1581	O43772	301	1
1582	O60656	530	1
1583	P09467	338	1
1584	P01730	458	1
1585	Q93088	406	1
1586	P25774	331	1
1587	P08865	295	1
1588	P10635	497	1
1589	O15217	222	1
1590	Q15067	660	1
1591	P49821	464	1
1592	P02585	160	1
1593	P49448	558	1
1594	P55263	362	1
1595	P02776	101	1
1596	P14061	328	1
1597	P17931	250	1
1598	P29371	465	1
1599	Q9UEW8	545	1
1600	Q9BQI3	630	1
1601	P02788	710	1
1602	P02745	245	1
1603	Q8IYT8	1036	1
1604	P62714	309	1
1605	O15375	505	1
1606	Q99623	299	1
1607	Q9BUP3	242	1
1608	P23458	1154	1
1609	O94956	709	1
1610	Q9Y2Z4	477	1
1611	Q56UN5	1328	1
1612	P37108	136	1
1613	Q96GD0	296	1
1614	P20138	364	1
1615	O00591	440	1
1616	O60603	784	1
1617	O75912	1065	1
1618	P50914	215	1
1619	P13637	1013	1
1620	Q8N1G2	835	1
1621	Q32MK0	819	1
1622	P04156	253	1
1623	P50613	346	1
1624	Q9UQF2	711	1
1625	P09382	135	1
1626	O60664	434	1
1627	Q96BR1	496	1
1628	P0DM35	61	1
1629	P56282	527	1
1630	P19404	249	1
1631	Q15800	293	1
1632	P31644	462	1
1633	P42858	3142	1
1634	Q8WXA8	447	1
1635	Q99062	836	1
1636	P80075	99	1
1637	Q14573	2671	1
1638	P22102	1010	1
1639	P48061	93	1
1640	Q99677	370	1
1641	P35499	1836	1
1642	P27448	753	1
1643	Q09428	1581	1
1644	Q9UEW3	520	1
1645	P01889	362	1
1646	P31948	543	1
1647	P46059	708	1
1648	P00747	810	1
1649	O95168	129	1
1650	Q15759	364	1
1651	P16581	610	1
1652	P20020	1220	1
1653	Q9UGI6	731	1
1654	P29034	98	1
1655	P05412	331	1
1656	Q9Y2D0	317	1
1657	P14625	803	1
1658	O75390	466	1
1659	Q9HBH9	465	1
1660	P27169	355	1
1661	P01042	644	1
1662	P54710	66	1
1663	Q14003	757	1
1664	P07202	933	1
1665	P04439	365	1
1666	P09874	1014	1
1667	Q9Y2H1	464	1
1668	O60391	1043	1
1669	Q9HCC0	563	1
1670	Q9NUV7	552	1
1671	P80294	61	1
1672	P23528	166	1
1673	O60894	148	1
1674	Q9NRP7	1315	1
1675	O14788	317	1
1676	Q8NI60	647	1
1677	P14784	551	1
1678	Q9NRH2	765	1
1679	P17658	529	1
1680	P49411	455	1
1681	O15067	1338	1
1682	Q9UPY5	501	1
1683	P52209	483	1
1684	Q6PHR2	472	1
1685	P67775	309	1
1686	P15538	503	1
1687	O43570	354	1
1688	O75380	124	1
1689	P14780	707	1
1690	P08887	468	1
1691	Q9H6Z9	239	1
1692	P46939	3433	1
1693	O60427	444	1
1694	Q5JPH6	523	1
1695	Q96RR4	588	1
1696	P12104	132	1
1697	Q9UPZ9	632	1
1698	Q9NRX3	87	1
1699	Q00987	491	1
1700	P42330	323	1
1701	Q9BY66	1539	1
1702	O00341	560	1
1703	Q9NXA8	310	1
1704	P17302	382	1
1705	P09488	218	1
1706	P05154	406	1
1707	P00739	348	1
1708	Q9Y617	370	1
1709	P53004	296	1
1710	P41595	481	1
1711	Q7Z3S7	1137	1
1712	P05141	298	1
1713	P01709	118	1
1714	O75385	1050	1
1715	Q9Y697	457	1
1716	P48735	452	1
1717	P49642	420	1
1718	Q05940	514	1
1719	P35348	466	1
1720	P08588	477	1
1721	P29320	983	1
1722	Q04760	184	1
1723	O95907	504	1
1724	Q86UE8	772	1
1725	O75348	118	1
1726	O43678	99	1
1727	P13726	295	1
1728	P01911	266	1
1729	O75897	302	1
1730	P20701	1170	1
1731	P16389	499	1
1732	Q9Y6E0	443	1
1733	P02753	201	1
1734	P11802	303	1
1735	P62166	190	1
1736	P32297	505	1
1737	P53671	638	1
1738	P34741	201	1
1739	Q13873	1038	1
1740	O15350	636	1
1741	P48736	1102	1
1742	P08243	561	1
1743	P34896	483	1
1744	P54756	1037	1
1745	Q9UNK4	145	1
1746	Q9NZK7	142	1
1747	P03923	174	1
1748	O15403	523	1
1749	P40261	264	1
1750	O00750	1634	1
1751	Q8NEY4	427	1
1752	Q13946	482	1
1753	Q9UGN5	583	1
1754	Q9H244	342	1
1755	O14791	398	1
1756	O95622	1261	1
1757	P30926	498	1
1758	O95954	541	1
1759	P30531	599	1
1760	P04049	648	1
1761	Q14432	1141	1
1762	P21796	283	1
1763	P54709	279	1
1764	P27338	520	1
1765	Q9H3N8	390	1
1766	Q9HCR9	933	1
1767	O15264	365	1
1768	Q12908	348	1
1769	P33261	490	1
1770	Q9UM73	1620	1
1771	P24941	298	1
1772	Q5S007	2527	1
1773	P50052	363	1
1774	P01189	267	1
1775	P12814	892	1
1776	P14410	1827	1
1777	Q13188	491	1
1778	P21918	477	1
1779	P48051	423	1
1780	Q96QD8	506	1
1781	P19878	526	1
1782	P47898	357	1
1783	Q02928	519	1
1784	Q8TC12	318	1
1785	Q9UQ05	1017	1
1786	Q6P3R8	708	1
1787	P38484	337	1
1788	P35222	781	1
1789	Q9NR33	117	1
1790	O14976	1311	1
1791	P07203	203	1
1792	P11712	490	1
1793	P62312	80	1
1794	O95259	989	1
1795	P68371	445	1
1796	P29317	976	1
1797	P02671	866	1
1798	Q04771	509	1
1799	Q93083	61	1
1800	O75676	772	1
1801	Q9NY72	215	1
1802	P47872	440	1
1803	Q9H0K1	926	1
1804	P02794	183	1
1805	P16234	1089	1
1806	P08700	152	1
1807	P01903	254	1
1808	P13500	99	1
1809	O95977	384	1
1810	P50747	726	1
1811	P24462	503	1
1812	P09871	688	1
1813	O95382	1288	1
1814	Q15046	597	1
1815	Q13303	367	1
1816	O14764	452	1
1817	O95363	451	1
1818	O00238	502	1
1819	P27449	155	1
1820	P35913	854	1
1821	P26447	101	1
1822	Q8IZS8	1091	1
1823	P05166	539	1
1824	Q9Y691	235	1
1825	Q13002	908	1
1826	P43155	626	1
1827	P19320	739	1
1828	Q9NYP7	299	1
1829	O75438	58	1
1830	P01350	101	1
1831	Q9NPF7	189	1
1832	Q16795	377	1
1833	O15496	165	1
1834	P33121	698	1
1835	P09917	674	1
1836	P02461	1466	1
1837	P00519	1130	1
1838	Q01344	420	1
1839	P80297	61	1
1840	P10827	490	1
1841	P49190	550	1
1842	P47869	451	1
1843	P13639	858	1
1844	P00326	375	1
1845	P18846	271	1
1846	P48050	445	1
1847	P19235	508	1
1848	P30536	169	1
1849	P00441	154	1
1850	Q8TAE7	436	1
1851	O43525	872	1
1852	Q8TDN2	545	1
1853	P78330	225	1
1854	P05164	745	1
1855	Q9Y478	270	1
1856	Q14353	236	1
1857	P68133	377	1
1858	P62942	108	1
1859	Q9HAB3	445	1
1860	P62508	458	1
1861	P05112	153	1
1862	Q969G6	155	1
1863	O60760	199	1
1864	Q9UKE5	1360	1
1865	P18507	475	1
1866	Q14957	1233	1
1867	O14561	156	1
1868	P14735	1019	1
1869	O75116	1388	1
1870	P48544	419	1
1871	P04155	84	1
1872	P14060	373	1
1873	Q9C098	648	1
1874	P30520	456	1
1875	P18545	87	1
1876	Q8IVH4	418	1
1877	Q96CD2	204	1
1878	P10632	490	1
1879	Q07343	736	1
1880	Q70Z44	454	1
1881	P57059	783	1
1882	Q93086	422	1
1883	P36897	503	1
1884	Q969S8	669	1
1885	Q9HB55	503	1
1886	P04350	444	1
1887	Q01726	317	1
1888	Q15637	639	1
1889	Q99714	261	1
1890	O94925	669	1
1891	Q9P286	719	1
1892	Q15125	230	1
1893	Q99584	98	1
1894	Q9UBN1	327	1
1895	Q13332	1948	1
1896	P51617	712	1
1897	P30825	629	1
1898	O60502	916	1
1899	P07332	822	1
1900	Q9UHC9	1359	1
1901	O96007	188	1
1902	P08709	466	1
1903	P10412	219	1
1904	P05452	202	1
1905	Q8N907	189	1
1906	P42574	277	1
1907	Q16515	512	1
1908	Q05586	938	1
1909	P63000	192	1
1910	Q99624	504	1
1911	P99999	105	1
1912	P31785	369	1
1913	P21709	976	1
1914	P0CG29	244	1
1915	Q9P0X4	2223	1
1916	O75489	264	1
1917	Q9UBN7	1215	1
1918	P18089	450	1
1919	P14923	745	1
1920	O95750	216	1
1921	P07864	332	1
1922	O00222	908	1
1923	P25105	342	1
1924	P01374	205	1
1925	Q02641	598	1
1926	P07195	334	1
1927	P41146	370	1
1928	Q9BQB4	213	1
1929	Q9Y6R4	1608	1
1930	Q13258	359	1
1931	Q9UI33	1791	1
1932	Q14103	355	1
1933	Q86VZ1	359	1
1934	P33527	1531	1
1935	Q96RP8	456	1
1936	O15342	81	1
1937	P02538	564	1
1938	P04179	222	1
1939	P17544	483	1
1940	Q92911	643	1
1941	P14868	501	1
1942	P78559	2803	1
1943	P19961	511	1
1944	Q63HM9	321	1
1945	Q9NYX4	217	1
1946	Q9UIK4	370	1
1947	P09038	288	1
1948	Q02779	954	1
1949	O43741	272	1
1950	Q13639	388	1
1951	P10606	129	1
1952	Q96SW2	442	1
1953	O75330	724	1
1954	Q8NG66	645	1
1955	O14980	1071	1
1956	P05109	93	1
1957	Q04912	1400	1
1958	P43088	359	1
1959	P22897	1456	1
1960	P26639	723	1
1961	Q9NSY1	1161	1
1962	O60494	3623	1
1963	Q9NYV7	291	1
1964	P49788	294	1
1965	Q96AE4	644	1
1966	O60701	494	1
1967	P49674	416	1
1968	Q13554	666	1
1969	Q9BPV8	354	1
1970	P17707	334	1
1971	Q99835	787	1
1972	Q9BUF5	446	1
1973	Q9H2M3	363	1
1974	P05093	508	1
1975	P35869	848	1
1976	Q03154	408	1
1977	Q13224	1484	1
1978	P36955	418	1
1979	P52895	323	1
1980	P24530	442	1
1981	Q9UN88	632	1
1982	Q01064	536	1
1983	P00492	218	1
1984	P10909	449	1
1985	P30085	196	1
1986	P00751	764	1
1987	P20711	480	1
1988	P13645	584	1
1989	P50993	1020	1
1990	P06241	537	1
1991	P43681	627	1
1992	Q14833	912	1
1993	P06727	396	1
1994	Q96I15	445	1
1995	Q13882	451	1
1996	Q9HB29	575	1
1997	P41240	450	1
1998	Q96G91	374	1
[truncated: 2,070 more rows]

## Sheet: Supplementary Table 4
Supplementary Table 4 - Protein IDs with druggability labels in the ProTar-II-Ind dataset.
Row	Protein ID	Length	Label
1	Q92637	280	1
2	O76082	557	1
3	P63098	170	1
4	O43497	2377	1
5	P22792	545	1
6	P00167	134	1
7	P02144	154	1
8	P02766	147	1
9	P15153	192	1
10	P17050	411	1
11	P14920	347	1
12	O14556	408	1
13	P02749	345	1
14	P22413	925	1
15	Q969I3	302	1
16	Q92918	833	1
17	P16066	1061	1
18	P48506	637	1
19	Q05209	780	1
20	P62241	208	1
21	O43175	533	1
22	Q99705	353	1
23	Q8WU08	396	1
24	P56373	397	1
25	P55011	1212	1
26	P43657	344	1
27	Q8IVH8	894	1
28	P14679	529	1
29	Q9UQL6	1122	1
30	P48549	501	1
31	Q13574	928	1
32	P25092	1073	1
33	Q86U10	573	1
34	P40259	229	1
35	Q8IWU9	490	1
36	P11309	313	1
37	P49189	494	1
38	Q9UI09	145	1
39	Q99500	378	1
40	Q9UJM8	370	1
41	P16233	465	1
42	P43115	390	1
43	P10620	155	1
44	Q05513	592	1
45	Q7L266	308	1
46	Q96KK3	526	1
47	Q14872	753	1
48	P01583	271	1
49	Q8NBP7	692	1
50	Q13956	83	1
51	Q9UJS0	675	1
52	Q9H2X9	1139	1
53	P19113	662	1
54	Q6IA69	706	1
55	Q96PR1	638	1
56	Q16665	826	1
57	P36894	532	1
58	P21333	2647	1
59	Q9H3M0	494	1
60	Q08257	329	1
61	Q9Y2I1	1504	1
62	P28482	360	1
63	P10912	638	1
64	Q6NS38	261	1
65	P08908	422	1
66	O95831	613	1
67	P11926	461	1
68	P45985	399	1
69	P20309	590	1
70	P43005	524	1
71	P04271	92	1
72	P23378	1020	1
73	P16471	622	1
74	P32322	319	1
75	P11678	715	1
76	O75469	434	1
77	Q07020	188	1
78	P02458	1487	1
79	P37058	310	1
80	P08648	1049	1
81	O96000	172	1
82	P54687	386	1
83	P29972	269	1
84	P39023	403	1
85	Q8N8N7	351	1
86	P22459	653	1
87	P43166	264	1
88	P60842	406	1
89	Q10588	318	1
90	P14854	86	1
91	Q92570	626	1
92	P60880	206	1
93	P01308	110	1
94	P48745	357	1
95	O60285	661	1
96	P15692	395	1
97	P50406	440	1
98	Q14541	408	1
99	P09622	509	1
100	Q16270	282	1
101	Q9BYF1	805	1
102	Q05932	587	1
103	Q13315	3056	1
104	P12235	298	1
105	Q7KZI7	788	1
106	Q6FHJ7	346	1
107	O43612	131	1
108	Q9NP56	450	1
109	P47895	512	1
110	P01876	398	1
111	P27816	1152	1
112	P04181	439	1
113	Q02818	461	1
114	P49419	539	1
115	O14746	1132	1
116	Q9P0L2	795	1
117	Q9BZV3	1241	1
118	Q8TBX8	421	1
119	Q13698	1873	1
120	Q9Y289	635	1
121	P00414	261	1
122	P04818	313	1
123	Q7LG56	351	1
124	P08922	2347	1
125	P06756	1048	1
126	O14939	933	1
127	P30872	391	1
128	P35579	1960	1
129	P04234	171	1
130	P55055	460	1
131	P17900	193	1
132	Q8NFJ5	357	1
133	P09417	244	1
134	P16860	134	1
135	P20851	252	1
136	P13631	454	1
137	Q7Z2W7	1104	1
138	P14618	531	1
139	Q9Y2U5	619	1
140	Q92731	530	1
141	P37802	199	1
142	P43004	574	1
143	Q07912	1038	1
144	Q06830	199	1
145	Q16816	387	1
146	P20810	708	1
147	Q96RQ3	725	1
148	Q99928	467	1
149	P25311	298	1
150	Q13464	1354	1
151	O76074	875	1
152	O95819	1239	1
153	Q9NRF9	147	1
154	P51955	445	1
155	Q8NI22	146	1
156	P52564	334	1
157	Q15825	494	1
158	Q6ZMR3	332	1
159	Q14181	598	1
160	Q15185	160	1
161	Q7Z5B4	369	1
162	P23560	247	1
163	Q15208	465	1
164	P03901	98	1
165	P98164	4655	1
166	P29597	1187	1
167	Q9NWZ5	548	1
168	P35520	551	1
169	Q8IY84	436	1
170	Q16584	847	1
171	O14578	2027	1
172	Q969D9	159	1
173	P47871	477	1
174	Q09470	495	1
175	P04629	796	1
176	Q9UK32	745	1
177	P30542	326	1
178	P02768	609	1
179	P22830	423	1
180	Q9NPD5	702	1
181	P06881	128	1
182	Q92847	366	1
183	P31994	310	1
184	P00488	732	1
185	P62269	152	1
186	P42345	2549	1
187	Q8NEC5	780	1
188	P49916	1009	1
189	P29274	412	1
190	P01130	860	1
191	Q9HBH5	336	1
192	P02743	223	1
193	P51451	505	1
194	Q12851	820	1
195	Q03721	635	1
196	P02774	474	1
197	P31749	480	1
198	O43676	98	1
199	P07437	444	1
200	Q8NEV4	1616	1
201	P33032	325	1
202	P19438	455	1
203	P30405	207	1
204	P20594	1047	1
205	Q14145	624	1
206	P04626	1255	1
207	Q9Y6K1	912	1
208	Q9HC29	1040	1
209	Q9Y616	596	1
210	P08263	222	1
211	Q15391	338	1
212	Q16772	222	1
213	P32754	393	1
214	Q16595	210	1
215	P10415	239	1
216	O43708	216	1
217	P16083	231	1
218	Q9Y666	1083	1
219	Q9BW92	718	1
220	Q9Y5Y4	395	1
221	P01116	189	1
222	Q9ULD8	1083	1
223	P05067	770	1
224	Q00534	326	1
225	P24394	825	1
226	P04843	607	0
227	O60282	957	0
228	Q13155	320	0
229	Q9UJV8	347	0
230	Q99966	193	0
231	Q86VV4	465	0
232	Q8N283	1001	0
233	Q8IVV7	300	0
234	P46821	2468	0
235	Q8N8Z6	715	0
236	Q9Y5U9	82	0
237	Q8NH63	302	0
238	Q86YJ5	346	0
239	Q14314	439	0
240	Q9HB63	628	0
241	P0CG01	181	0
242	P15927	270	0
243	P83881	106	0
244	A6NGH8	418	0
245	Q6ZUB1	1445	0
246	Q6ZSY5	799	0
247	Q96EL1	287	0
248	Q96PD6	335	0
249	Q6P9G4	183	0
250	Q9P2H5	1018	0
251	P0C8F1	98	0
252	A0A0A0MS05	114	0
253	Q8WWU7	325	0
254	P55316	489	0
255	P10643	843	0
256	Q5U651	963	0
257	Q9UMQ6	739	0
258	Q8IUK5	500	0
259	Q3SY05	128	0
260	Q13190	355	0
261	Q9Y4F5	1589	0
262	Q13886	244	0
263	O75352	247	0
264	P55107	478	0
265	H3BSY2	632	0
266	Q8WW35	142	0
267	Q96FE5	620	0
268	Q9Y657	262	0
269	Q4KMP7	808	0
270	Q8IYE1	715	0
271	Q9UJQ1	280	0
272	Q96RE7	527	0
273	Q15973	351	0
274	Q96BU1	408	0
275	Q13361	173	0
276	A8MXZ1	464	0
277	Q9Y496	699	0
278	Q8N475	847	0
279	Q16181	437	0
280	Q15833	593	0
281	Q5TYX0	476	0
282	Q8N5J2	469	0
283	P22492	207	0
284	Q8IUI8	442	0
285	Q8WUT9	341	0
286	Q15435	360	0
287	A6NLI5	450	0
288	P62249	146	0
289	Q08623	228	0
290	Q5T2W1	519	0
291	Q8N309	656	0
292	P0DJR0	217	0
293	Q53G59	568	0
294	Q9BT25	410	0
295	O75884	186	0
296	Q2VIR3	472	0
297	Q8NF86	280	0
298	Q8WW59	207	0
299	Q8N614	296	0
300	Q9P1Q5	309	0
301	Q5UE93	754	0
302	Q3SYF9	63	0
303	Q9UJA3	840	0
304	Q86XZ4	545	0
305	O95544	446	0
306	Q9HDD0	168	0
307	Q9Y581	213	0
308	Q8N1I8	211	0
309	Q9NZP0	311	0
310	O95147	198	0
311	Q92900	1129	0
312	O14718	337	0
313	Q9NZP2	312	0
314	Q9NP86	173	0
315	Q86UN2	441	0
316	Q96E52	524	0
317	Q6ZQV5	82	0
318	Q9NQ03	307	0
319	A0A1B0GUI7	84	0
320	Q13795	201	0
321	Q4VXA5	237	0
322	Q6ZVL8	140	0
323	O15357	1258	0
324	Q9H205	316	0
325	O14626	319	0
326	Q9Y6D0	94	0
327	Q9HBD1	1191	0
328	A8MTW9	85	0
329	Q86Y97	462	0
330	Q9HCN2	124	0
331	Q8IZD0	417	0
332	Q6ZSZ5	1361	0
333	O15479	319	0
334	P30740	379	0
335	A0AVF1	554	0
336	Q96Q89	1820	0
337	A0A0B4J2D9	117	0
338	Q6PKX4	331	0
339	Q86XI2	1143	0
340	Q9UQ49	428	0
341	Q99986	396	0
342	Q8WXH2	748	0
343	Q8IYM2	578	0
344	Q86YW7	130	0
345	Q9H8X9	412	0
346	Q8N5M1	289	0
347	A6NE02	478	0
348	Q9BQS8	1478	0
349	A6NKK0	313	0
350	O43854	480	0
351	A0A0U1RR11	272	0
352	Q9H607	264	0
353	O60688	119	0
354	Q9Y371	365	0
355	Q4VXF1	159	0
356	Q9BYR8	98	0
357	Q15025	636	0
358	Q8WZ84	308	0
359	Q96L03	361	0
360	Q9GZK4	316	0
361	Q3B7T1	1238	0
362	Q8WWV6	532	0
363	Q17RD7	645	0
364	Q96ST2	819	0
365	Q9H446	243	0
366	Q9BRP9	147	0
367	Q96N58	590	0
368	Q92914	225	0
369	Q6NT04	549	0
370	P13682	527	0
371	A8MUL3	147	0
372	A8MXE2	369	0
373	Q9BRC7	762	0
374	Q8WTX9	485	0
375	Q96DE5	110	0
376	Q9H5K3	350	0
377	Q9UC06	446	0
378	O94966	1318	0
379	B4DH59	902	0
380	Q8WXD5	167	0
381	Q9UIJ5	367	0
382	Q9NQW5	492	0
383	Q9H190	292	0
384	Q86SI9	138	0
385	Q9P246	746	0
386	Q14847	261	0
387	Q9UHD9	624	0
388	P20749	454	0
389	Q147U7	214	0
390	Q9NQ87	328	0
391	A0A0B4J2A2	164	0
392	P17021	662	0
393	Q9Y623	1939	0
394	P47914	159	0
395	P0DMR2	95	0
396	Q8NGX2	323	0
397	O60841	1220	0
398	O15213	610	0
399	Q9C009	403	0
400	O76041	1014	0
401	A0A0A0MS04	114	0
402	Q13232	169	0
403	O95214	131	0
404	Q9NYK5	338	0
405	Q6UWZ7	409	0
406	Q96BR5	231	0
407	Q3LI63	56	0
408	Q9Y6E2	419	0
409	O75534	798	0
410	Q9UGL1	1544	0
411	Q8WTU2	575	0
412	Q9BYE9	1310	0
413	P16150	400	0
414	Q38SD2	2015	0
415	Q5TGY3	1603	0
416	O75431	263	0
417	Q9BYG0	378	0
418	Q5VWX1	349	0
419	Q16695	136	0
420	Q6ZPA2	131	0
421	Q99816	390	0
422	Q9UBX2	424	0
423	Q96KP4	475	0
424	Q5T5D7	378	0
425	Q33E94	735	0
426	B2RTY4	2548	0
427	P53801	180	0
428	Q6UWH4	519	0
429	Q9BZ67	464	0
430	A0A3B3IS91	260	0
431	Q15643	1979	0
432	Q7Z5H5	301	0
433	Q9BSU3	229	0
434	Q5TF58	517	0
435	Q6MZZ7	669	0
436	Q9NUN7	267	0
437	A6NF36	153	0
438	Q8NA31	727	0
439	Q16514	161	0
440	P78386	507	0
441	A8MVJ9	347	0
442	Q9NYL9	352	0
443	Q13889	308	0
444	B9A064	214	0
445	Q96PB1	797	0
446	Q6ZQT0	140	0
447	Q9UHB9	627	0
448	Q96S07	402	0
449	Q92902	700	0
450	Q9H172	646	0

## Sheet: Supplementary Table 5
Supplementary Table 5 - The classification performance measures used in this study. TP: True positive; FN: False negative; TN: True negative; FP: False positive; AUC: Area under the receiver operating characteristic (ROC) curve; AUPRC: Area under the precision-recall curve; NPV: Negative predictive value; MCC: Matthews correlation coefficient; Kappa: Cohen's kappa coefficient, defined as the agre…

## Sheet: Supplementary Table 6
Supplementary Table 6 - The performance assessment (cross-validation and independent test) of the implemented methods on different datasets. CI: Confidence interval; AUC: Area under the ROC; AUPRC: Area under the precision-recall curve; NPV: Negative predictive value; MCC: Matthews correlation coefficient; Kappa: Cohen's kappa coefficient; DOR: Diagnosis odds ratio; DP: Discriminant power; DKL: K…
Dataset	Method	Indices	AUC	AUPRC	Precision	Recall	Accuracy	Specificity	NPV	F1	MCC	Kappa	DOR	DP	DKL
ProTar-I	PointNet-PC	Value	0.63	0.62	0.59	0.62	0.59	0.59	0.6	0.6	0.19	0.18	2.1	0.31	0.06
		CI 95%	0.62– 0.64	0.60–0.63	0.58–0.61	0.57–0.67	0.58–0.60	0.50–0.62	0.59–0.61	0.57–0.62	0.17–0.21	0.16–0.19	1.97–2.22	0.29–0.34	0.00–0.12
	CNN2D-CM	Value	0.62	0.63	0.67	0.64	0.64	0.64	0.66	0.62	0.3	0.29	3.23	0.5	0.01
		CI 95%	0.59–0.64	0.61–0.65	0.64–0.70	0.60–0.68	0.62–0.66	0.62–0.67	0.63–0.68	0.59–0.66	0.29–0.32	0.26–0.31	2.82–3.64	0.44–0.55	-0.01–0.02
	SVM-AAC	Value	0.71	0.71	0.69	0.67	0.68	0.68	0.68	0.67	0.36	0.35	4.32	0.62	0.03
		CI 95%	0.71–0.71	0.71–0.71	0.68–0.69	0.65–0.68	0.67–0.68	0.67–0.69	0.67–0.69	0.66–0.67	0.35–0.37	0.34–0.36	4.21–4.42	0.61–0.63	0.02–0.04
	RNN-DICT	Value	0.68	0.7	0.68	0.61	0.65	0.7	0.65	0.63	0.32	0.3	3.62	0.55	0.04
		CI 95%	0.68–0.68	0.69–0.70	0.67–0.68	0.60–0.62	0.65–0.66	0.69–0.71	0.64–0.65	0.63–0.64	0.31–0.32	0.30–0.31	3.53–3.71	0.54–0.56	0.02–0.05
	GNN-1H-PH	Value	0.58	0.59	0.63	0.54	0.59	0.64	0.59	0.54	0.2	0.18	2.08	0.31	0.13
		CI 95%	0.57–0.59	0.59–0.60	0.61–0.65	0.50–0.58	0.58–0.59	0.61–0.68	0.58–0.61	0.52–0.57	0.20–0.21	0.16–0.20	2.03–2.14	0.30–0.32	0.08–0.18
	GNN-BERT	Value	0.78	0.77	0.73	0.74	0.73	0.72	0.74	0.73	0.47	0.46	7.34	0.85	0.02
		CI 95%	0.78–0.79	0.77–0.77	0.72–0.74	0.72–0.76	0.72–0.74	0.70–0.73	0.73–0.75	0.72–0.74	0.46–0.47	0.45–0.47	7.03–7.64	0.83–0.86	0.01–0.03
	DNN-BERT	Value	0.79	0.78	0.61	0.77	0.7	0.62	0.78	0.68	0.39	0.39	5.86	0.74	0.26
		CI 95%	0.78–0.79	0.77–0.79	0.56–0.66	0.68–0.87	0.68–0.71	0.55–0.69	0.74–0.82	0.61–0.74	0.33–0.45	0.37–0.41	4.15–7.58	0.63–0.86	0.25–0.27
	DNN-ESM	Value	0.84	0.84	0.7	0.84	0.76	0.68	0.83	0.76	0.53	0.52	12.1	1.05	0.11
		CI 95%	0.84–0.85	0.83–0.84	0.65–0.74	0.77–0.91	0.74–0.78	0.64–0.72	0.80–0.87	0.71–0.82	0.47–0.58	0.48–0.55	8.12–16.09	0.89–1.20	-0.03–0.25
	DrugTar	Value	0.9	0.9	0.78	0.87	0.83	0.78	0.87	0.82	0.65	0.65	25.27	1.36	0.05
		CI 95%	0.90–0.90	0.90–0.90	0.74–0.83	0.82–0.92	0.81–0.84	0.76–0.80	0.85–0.89	0.78–0.87	0.61–0.70	0.60–0.70	19.14–31.40	1.24–1.48	-0.06–0.16
ProTar-II	SVM-AAC	Value	0.74	0.74	0.69	0.69	0.69	0.69	0.69	0.69	0.39	0.37	5.13	0.69	0.16
		CI 95%	0.76–0.76	0.74–0.75	0.69–0.70	0.68–0.70	0.69–0.70	0.69–0.70	0.68–0.70	0.68–0.70	0.37–0.40	0.33–0.41	4.75–5.51	0.66–0.72	-0.01–0.32
	RNN-DICT	Value	0.71	0.71	0.68	0.68	0.68	0.68	0.67	0.68	0.35	0.39	4.42	0.63	0.01
		CI 95%	0.73–0.75	0.70–0.72	0.67–0.68	0.67–0.69	0.67–0.70	0.66–0.69	0.66–0.68	0.67–0.69	0.34–0.36	0.38–0.39	4.16–4.69	0.60–0.66	0.00–0.03
	DNN-BERT	Value	0.83	0.82	0.76	0.76	0.76	0.76	0.76	0.76	0.51	0.54	9.55	0.96	0.02
		CI 95%	0.83–0.84	0.82–0.82	0.75–0.76	0.75–0.76	0.75–0.76	0.75–0.76	0.75–0.76	0.75–0.76	0.50–0.52	0.53–0.55	9.16–9.94	0.94–0.97	0.01–0.03
	DNN-ESM	Value	0.9	0.89	0.8	0.88	0.83	0.78	0.87	0.87	0.66	0.65	25.65	1.38	0.01
		CI 95%	0.90–0.90	0.89–0.89	0.79–0.81	0.86–0.89	0.82–0.83	0.76–0.80	0.85–0.88	0.83–0.84	0.66–0.67	0.65–0.66	24.33–26.98	1.35–1.40	0.01–0.02
	DrugTar	Value	0.94	0.94	0.87	0.91	0.88	0.86	0.91	0.89	0.77	0.77	62.12	1.75	0.002
		CI 95%	0.94–0.94	0.94–0.94	0.85–0.88	0.90–0.92	0.88–0.89	0.84–0.88	0.90–0.92	0.88–0.89	0.76–0.78	0.76–0.78	59.78–64.46	1.74–1.77	-0.001–0.005
ProTar-II-Ind	DNN-BERT	Value	0.81	0.81	0.74	0.74	0.74	0.74	0.74	0.74	0.48	0.49	8.15	0.89	0.01
		CI 95%	0.81–0.82	0.80–0.82	0.72–0.76	0.72–0.76	0.72–0.76	0.72–0.76	0.72–0.76	0.72–0.76	0.44–0.51	0.46–0.52	6.72–9.58	0.81–0.96	-0.00–0.01
	DNN-ESM	Value	0.89	0.88	0.79	0.87	0.82	0.77	0.86	0.83	0.64	0.64	22.56	1.32	0.01
		CI 95%	0.88–0.89	0.87–0.90	0.78–0.80	0.85–0.89	0.82–0.82	0.75–0.79	0.84–0.87	0.82–0.83	0.64–0.65	0.61–0.67	20.76–24.36	1.29–1.36	-0.00–0.01
	DrugTar	Value	0.94	0.94	0.86	0.91	0.88	0.85	0.9	0.88	0.76	0.76	57.79	1.72	0.003
		CI 95%	0.94–0.95	0.94–0.95	0.84–0.88	0.89–0.92	0.87–0.89	0.83–0.87	0.89–0.91	0.88–0.89	0.75–0.78	0.75–0.78	51.29–64.28	1.67–1.77	-0.001–0.007

## Sheet: Supplementary Table 7
Supplementary Table 7 - Evidence for top-10 novel prediction of DrugTar.
Rank	UniProt ID	Protein name	CHEMBL ID	Activity count	Assays count
1	Q01469	FABP5	CHEMBL3674	323	26
2	Q96C23	GALM	NA	---	---
3	P15090	FABP4	CHEMBL2083	764	58
4	P05413	FABPH	CHEMBL3344	214	34
5	Q0Z7S8	FABP9	CHEMBL3826865	1	1
6	P07148	FABPL	CHEMBL5421	14	6
7	A8MUU1	FB5L3	NA	---	---
8	P07205	PGK2	CHEMBL2096677	287	12
9	P43490	NAMPT	CHEMBL1744525	3221	126
10	P03999	OPSB	NA	---	---

## Sheet: Supplementary Table 8
Supplementary Table 8 - The 10 lowest-scoring proteins predicted by DrugTar were selected for comparison.
Rank	UniProt ID	Protein name	Voting score	CHEMBL ID	activity count
1	Q96N35	TMM83	0	NA	---
2	P0C5K7	CT62	0	NA	---
3	Q9NYF3	FA53C	0	NA	---
4	Q96LC9	BMF	0	NA	---
5	Q8NFR7	CC148	0	NA	---
6	A8MW99	MEI4	0	NA	---
7	Q9BY27	DGC6L	0	NA	---
8	Q6XCG6	YA011	0	NA	---
9	Q14129	DGCR6	0	NA	---
10	Q96CS2	HAUS1	0	NA	---

## Sheet: Supplementary Table 9
Supplementary Table 9 - Five random sets of 10 proteins were selected as a baseline for comparison. This was done to evaluate the significance of DrugTar's top druggability predictions.
Rank	UniProt ID	Protein name	Voting score	CHEMBL ID	activity count
1	Q8WTQ4	CP078	0	NA	---
2	Q9BUZ4	TRAF4	0	NA	---
3	Q9BYU5	KRA21	0	NA	---
4	P52737	ZN136	0	NA	---
5	O60499	STX10	0	NA	---
6	Q8N5M4	TTC9C	0	NA	---
7	Q99615	DNJC7	0	NA	---
8	O76094	SRP72	0	NA	---
9	P59646	FXYD4	0	NA	---
10	A0A1W2PR19	GSTT4	0	NA	---
11	O15235	RT12	0	NA	---
12	P0CE71	OCM2	0	NA	---
13	P61568	ENK11	0	NA	---
14	Q4G176	ACSF3	0	CHEMBL4523315	1
15	Q16610	ECM1	0	NA	---
16	Q8NGE7	OR9K2	0	NA	---
17	P57053	H2BFS	0	NA	---
18	Q9H9J4	UBP42	0	NA	---
19	Q96FH0	BORC8	0	NA	---
20	Q6NUT3	MFS12	0	NA	---
21	Q9H4I0	RD21L	0	NA	---
22	Q6NSI4	RADX	0	NA	---
23	Q96F86	EDC3	0	NA	---
24	P51671	CCL11	0	CHEMBL3286077	3
25	O94868	FCSD2	0	NA	---
26	O43301	HS12A	0	NA	---
27	P62333	PRS10	0	CHEMBL2364701	143
28	P56748	CLD8	0	NA	---
29	Q9Y2Q0	AT8A1	1	NA	---
30	P37235	HPCL1	0	CHEMBL4295755	1
31	A0A0C4DH72	KV106	0	NA	---
32	P43243	MATR3	0	NA	---
33	Q9NWA0	MED9	0	NA	---
34	A0A5A6	TVBK3	0	NA	---
35	O15244	S22A2	3	CHEMBL1743122	261
36	O75971	SNPC5	0	NA	---
37	Q9NV39	PRR34	0	NA	---
38	P15976	GATA1	0	NA	---
39	P0C7N4	T191B	0	NA	---
40	Q0VF96	CGNL1	0	NA	---
41	Q9UMX9	S45A2	0	NA	---
42	Q9P0V8	SLAF8	0	NA	---
43	A1L188	NDUF8	0	NA	---
44	P51793	CLCN4	0	NA	---
45	Q8N769	CN178	0	NA	---
46	Q14008	CKAP5	0	NA	---
47	O75459	PAGE1	0	NA	---
48	O60304	ZN500	0	NA	---
49	A0A1W2PPW3	TFKLL	0	NA	---
50	P12035	K2C3	0	NA	---
